# Supplementary material for: A dimeric zinc(II) complex: bis­[μ-1,2-bis­(1,2,4-triazol-4-yl)ethane-κ2 N 1:N 1′]bis­[dinitritozinc(II)]
Source: Acta Crystallogr Sect E Struct Rep Online. 2010 Sep 4;66(Pt 10):m1208. doi: 10.1107/S1600536810034203 (PMC2983239; doi:10.1107/S1600536810034203)
Supplement: Supplementary file 1 [file e-66-m1208-sup1.cif]

##############################################################################
###                                                                        ###
###        Electronic paper (Acta Crystallographica Section E)             ###
###                                                                        ###
##############################################################################
#                                                                            #
# This CIF contains the data in a paper accepted for publication in Acta     #
# Crystallographica Section E. It conforms to the requirements of Notes      #
# for Authors for Section E, and has been peer reviewed under the auspices   #
# of the IUCr Commission on Journals.                                        #
#                                                                            #
# Full details of the Crystallographic Information File format               #
# are given in the paper "The Crystallographic Information File (CIF):       #
# a New Standard Archive File for Crystallography" by S. R. Hall, F. H.      #
# Allen and I. D. Brown [Acta Cryst. (1991), A47, 655-685].                  #
#                                                                            #
# The current version of the core CIF dictionary is obtainable from          #
# ftp://ftp.iucr.org/pub/cif_core.dic. The current version number is 2.4.    #
#                                                                            #
# Software is freely available for graphical display of the structure(s) in  #
# this CIF.  For information consult the CIF home page http://www.iucr.org/  #
# cif/home.html                                                              #
#                                                                            #
# This file may be used for bona fide research purposes within the           #
# scientific community so long as proper attribution is given to the journal # 
# article from which it was obtained.                                        #
#                                                                            #
##############################################################################
                                             
data_global
_journal_date_recd_electronic     2010-07-12
_journal_date_accepted     2010-08-25
_journal_name_full     'Acta Crystallographica, Section E'
_journal_year     2010
_journal_volume     66
_journal_issue     10
_journal_page_first     m1208
_journal_page_last     m1208
_journal_paper_category     QM
_journal_coeditor_code     BV2153
_publ_contact_author_name     'Rongxian Zhang'
_publ_contact_author_address
;
School of Chemistry and Chemical Engineering,
Jiangsu University, Zhenjiang 212013, People's Republic of China
;
_publ_contact_author_email     'rong@ujs.edu.cn'
_publ_contact_author_fax     ?
_publ_contact_author_phone     ?
_publ_section_title
;\
A dimeric zinc(II) complex:
bis[\m-1,2-bis(1,2,4-triazol-4-yl)ethane-\k^2^<i>N</i>^1^:<i>N</i>^1'^]\
bis[dinitritozinc(II)]
;
loop_
    _publ_author_name
    _publ_author_address
    'Rongxian Zhang'
;
School of Chemistry and Chemical Engineering, Jiangsu University,
Zhenjiang 212013
People's Republic of China
;
    'Qiuyun Chen'
;
School of Chemistry and Chemical Engineering, Jiangsu University,
Zhenjiang 212013
People's Republic of China
;
    'Jing Gao'
;
School of Pharmacy, Jiangsu University,
Zhenjiang 212013
People's Republic of China
;
    'Xiangyang Wu'
;
School of Chemistry and Chemical Engineering, Jiangsu University,
Zhenjiang 212013
People's Republic of China
;
data_I
_chemical_name_systematic
;
bis[\m-1,2-bis(1,2,4-triazol-4-yl)ethane-
\k^2^<i>N</i>^1^:<i>N</i>^1'^]bis[dinitritozinc(II)]
;
_chemical_name_common     ?
_chemical_formula_moiety     'C12 H16 N16 O8 Zn2'
_chemical_formula_sum     'C12 H16 N16 O8 Zn2'
_chemical_formula_structural     ?
_chemical_formula_iupac     '[Zn2 (N O2)4 (C6 H8 N6)2]'
_chemical_formula_weight     643.15
_symmetry_cell_setting     monoclinic
_symmetry_space_group_name_H-M     'C 2/c'
_symmetry_space_group_name_HALL     '-c 2yc'
loop_
    _symmetry_equiv_pos_as_xyz
    'x, y, z'
    '-x, y, -z+1/2'
    'x+1/2, y+1/2, z'
    '-x+1/2, y+1/2, -z+1/2'
    '-x, -y, -z'
    'x, -y, z-1/2'
    '-x+1/2, -y+1/2, -z'
    'x+1/2, -y+1/2, z-1/2'
_cell_length_a     20.491(4)
_cell_length_b     6.7087(13)
_cell_length_c     17.289(4)
_cell_angle_alpha     90.00
_cell_angle_beta     97.125(5)
_cell_angle_gamma     90.00
_cell_volume     2358.3(8)
_cell_formula_units_Z     4
_cell_measurement_reflns_used     4261
_cell_measurement_theta_min     3.1979
_cell_measurement_theta_max     25.3491
_cell_measurement_temperature     293(2)
_exptl_crystal_description     'block'
_exptl_crystal_colour     'colorless'
_exptl_crystal_size_max     0.60
_exptl_crystal_size_mid     0.20
_exptl_crystal_size_min     0.20
_exptl_crystal_density_diffrn     1.811
_exptl_crystal_density_meas     ?
_exptl_crystal_density_method     'not measured'
_exptl_crystal_F_000     1296
_exptl_absorpt_coefficient_mu     2.110
_exptl_absorpt_correction_type     multi-scan
_exptl_absorpt_process_details     '(Blessing, 1995, 1997)'
_exptl_absorpt_correction_T_min     0.3641
_exptl_absorpt_correction_T_max     0.6776
_exptl_special_details
;
;
_diffrn_ambient_temperature     293(2)
_diffrn_radiation_type     MoK\a
_diffrn_radiation_wavelength     0.71070
_diffrn_radiation_source     'fine-focus sealed tube'
_diffrn_radiation_monochromator     graphite
_diffrn_measurement_device_type     'Rigaku Mercury CCD'
_diffrn_measurement_method     '\w'
_diffrn_detector_area_resol_mean     ?
_diffrn_reflns_number     10892
_diffrn_reflns_av_R_equivalents     0.0359
_diffrn_reflns_av_sigmaI/netI     0.0270
_diffrn_reflns_theta_min     3.20
_diffrn_reflns_theta_max     25.34
_diffrn_reflns_theta_full     25.34
_diffrn_measured_fraction_theta_max     0.995
_diffrn_measured_fraction_theta_full     0.995
_diffrn_reflns_limit_h_min     -24
_diffrn_reflns_limit_h_max     24
_diffrn_reflns_limit_k_min     -7
_diffrn_reflns_limit_k_max     8
_diffrn_reflns_limit_l_min     -20
_diffrn_reflns_limit_l_max     20
_diffrn_standards_number     0
_diffrn_standards_interval_count     0
_diffrn_standards_interval_time     0
_diffrn_standards_decay_%     0
_refine_special_details
;
Refinement of <i>F</i>^2^ against ALL reflections. The weighted <i>R</i>-factor
<i>wR</i> and goodness of fit <i>S</i> are based on <i>F</i>^2^, conventional
<i>R</i>-factors <i>R</i> are based on <i>F</i>, with <i>F</i> set to zero for
negative <i>F</i>^2^. The threshold expression of <i>F</i>^2^ >
\s(<i>F</i>^2^) is used only for calculating <i>R</i>-factors(gt) <i>etc</i>.
and is not relevant to the choice of reflections for refinement.
<i>R</i>-factors based on <i>F</i>^2^ are statistically about twice as large
as those based on <i>F</i>, and <i>R</i>- factors based on ALL data will be
even larger.
;
_reflns_number_total     2144
_reflns_number_gt     1945
_reflns_threshold_expression     I>2\s(I)
_refine_ls_structure_factor_coef     Fsqd
_refine_ls_matrix_type     full
_refine_ls_R_factor_all     0.0458
_refine_ls_R_factor_gt     0.0404
_refine_ls_wR_factor_gt     0.1006
_refine_ls_wR_factor_ref     0.1042
_refine_ls_goodness_of_fit_ref     1.060
_refine_ls_restrained_S_all     1.060
_refine_ls_number_reflns     2144
_refine_ls_number_parameters     172
_refine_ls_number_restraints     0
_refine_ls_hydrogen_treatment     constr
_refine_ls_weighting_scheme     calc
_refine_ls_weighting_details
         'calc w=1/[\s^2^(Fo^2^)+(0.0627P)^2^+2.1848P] where P=(Fo^2^+2Fc^2^)/3'
_atom_sites_solution_hydrogens     geom
_atom_sites_solution_primary     direct
_atom_sites_solution_secondary     difmap
_refine_ls_shift/su_max     0.001
_refine_ls_shift/su_mean     0.000
_refine_diff_density_max     0.469
_refine_diff_density_min     -0.610
_refine_ls_extinction_method     none
_refine_ls_extinction_coef     ?
loop_
    _atom_type_symbol
    _atom_type_description
    _atom_type_scat_dispersion_real
    _atom_type_scat_dispersion_imag
    _atom_type_scat_source
    'C' 'C' 0.0033 0.0016
                         'International Tables Vol C Tables 4.2.6.8 and 6.1.1.4'
    'H' 'H' 0.0000 0.0000
                         'International Tables Vol C Tables 4.2.6.8 and 6.1.1.4'
    'N' 'N' 0.0061 0.0033
                         'International Tables Vol C Tables 4.2.6.8 and 6.1.1.4'
    'I' 'I' -0.4742 1.8119
                         'International Tables Vol C Tables 4.2.6.8 and 6.1.1.4'
    'Zn' 'Zn' 0.2839 1.4301
                         'International Tables Vol C Tables 4.2.6.8 and 6.1.1.4'
_computing_data_collection     'CrystalClear (Rigaku, 2000)'
_computing_cell_refinement     'CrystalClear (Rigaku, 2000)'
_computing_data_reduction     'CrystalClear (Rigaku, 2000)'
_computing_structure_solution     'SHELXS97 (Sheldrick, 2008)'
_computing_structure_refinement     'SHELXL97 (Sheldrick, 2008)'
_computing_molecular_graphics     'SHELXTL (Sheldrick, 2008)'
_computing_publication_material     'SHELXTL (Sheldrick, 2008)'
loop_
    _atom_site_type_symbol
    _atom_site_label
    _atom_site_fract_x
    _atom_site_fract_y
    _atom_site_fract_z
    _atom_site_U_iso_or_equiv
    _atom_site_adp_type
    _atom_site_calc_flag
    _atom_site_refinement_flags
    _atom_site_occupancy
    _atom_site_disorder_assembly
    _atom_site_disorder_group
    Zn Zn1 0.377036(17) 0.06273(5) 0.900523(19) 0.03325(17) Uani d . 1 . .
    O O1 0.42015(16) 0.3236(5) 0.8755(2) 0.0767(10) Uani d . 1 . .
    O O2 0.3646(2) 0.3909(5) 0.96266(18) 0.0876(12) Uani d . 1 . .
    O O3 0.40736(13) -0.1027(4) 0.81217(16) 0.0581(7) Uani d . 1 . .
    O O4 0.48542(14) -0.1050(5) 0.90120(16) 0.0662(8) Uani d . 1 . .
    N N1 0.28080(13) 0.0744(4) 0.85410(15) 0.0353(6) Uani d . 1 . .
    N N2 0.26438(14) 0.0921(4) 0.77408(15) 0.0401(7) Uani d . 1 . .
    N N3 0.17452(13) 0.0807(4) 0.83012(15) 0.0325(6) Uani d . 1 . .
    N N4 0.12627(14) -0.4368(4) 0.99508(15) 0.0353(6) Uani d . 1 . .
    N N5 0.17231(16) -0.4949(5) 0.94714(18) 0.0499(8) Uani d . 1 . .
    N N6 0.10563(13) -0.2736(4) 0.88654(14) 0.0355(6) Uani d . 1 . .
    N N7 0.4027(2) 0.4550(5) 0.9200(2) 0.0712(11) Uani d . 1 . .
    N N8 0.46565(16) -0.1617(6) 0.83561(19) 0.0568(8) Uani d . 1 . .
    C C1 0.10463(16) 0.0757(5) 0.8402(2) 0.0413(8) Uani d . 1 . .
    H H1A 0.0807 0.1668 0.8034 0.050 Uiso calc R 1 . .
    H H1B 0.0992 0.1202 0.8924 0.050 Uiso calc R 1 . .
    C C2 0.07634(16) -0.1309(6) 0.82762(19) 0.0448(8) Uani d . 1 . .
    H H2A 0.0292 -0.1254 0.8292 0.054 Uiso calc R 1 . .
    H H2B 0.0837 -0.1775 0.7763 0.054 Uiso calc R 1 . .
    C C3 0.22636(17) 0.0689(5) 0.88560(19) 0.0360(7) Uani d . 1 . .
    H H3A 0.2237 0.0584 0.9388 0.043 Uiso calc R 1 . .
    C C4 0.20115(17) 0.0957(5) 0.76274(18) 0.0392(8) Uani d . 1 . .
    H H4A 0.1767 0.1072 0.7139 0.047 Uiso calc R 1 . .
    C C5 0.08740(15) -0.3056(5) 0.95728(17) 0.0330(7) Uani d . 1 . .
    H H5A 0.0522 -0.2435 0.9766 0.040 Uiso calc R 1 . .
    C C6 0.15788(19) -0.3936(6) 0.8829(2) 0.0468(9) Uani d . 1 . .
    H H6A 0.1808 -0.4031 0.8399 0.056 Uiso calc R 1 . .
loop_
    _atom_site_aniso_label
    _atom_site_aniso_U_11
    _atom_site_aniso_U_22
    _atom_site_aniso_U_33
    _atom_site_aniso_U_12
    _atom_site_aniso_U_13
    _atom_site_aniso_U_23
    Zn1 0.0323(3) 0.0385(3) 0.0298(2) -0.00378(14) 0.00707(16) 0.00015(14)
    O1 0.080(2) 0.0613(18) 0.098(2) -0.0275(16) 0.0486(19) -0.0208(18)
    O2 0.142(4) 0.071(2) 0.0574(19) -0.033(2) 0.041(2) -0.0132(16)
    O3 0.0422(16) 0.0766(18) 0.0542(16) 0.0062(13) 0.0013(12) -0.0270(14)
    O4 0.0506(18) 0.098(2) 0.0485(16) -0.0159(16) 0.0018(13) -0.0053(15)
    N1 0.0298(15) 0.0439(16) 0.0322(14) -0.0011(11) 0.0038(11) 0.0003(11)
    N2 0.0341(16) 0.0556(17) 0.0321(14) 0.0014(13) 0.0100(12) 0.0078(12)
    N3 0.0279(14) 0.0353(14) 0.0354(14) 0.0019(10) 0.0083(11) 0.0064(11)
    N4 0.0377(15) 0.0387(15) 0.0309(14) -0.0026(11) 0.0097(12) -0.0004(11)
    N5 0.052(2) 0.0539(17) 0.0480(18) 0.0126(15) 0.0243(15) 0.0090(15)
    N6 0.0336(14) 0.0440(15) 0.0293(13) -0.0075(12) 0.0056(11) 0.0035(11)
    N7 0.110(3) 0.0459(19) 0.062(2) -0.022(2) 0.028(2) -0.0096(17)
    N8 0.0402(18) 0.078(2) 0.0531(19) 0.0002(17) 0.0121(15) -0.0140(17)
    C1 0.0286(17) 0.056(2) 0.0415(18) 0.0098(14) 0.0106(14) 0.0181(15)
    C2 0.0274(17) 0.074(2) 0.0320(17) -0.0075(17) -0.0009(13) 0.0115(17)
    C3 0.0348(18) 0.0455(19) 0.0287(15) 0.0005(14) 0.0082(13) -0.0004(13)
    C4 0.0374(19) 0.0522(19) 0.0285(16) 0.0049(15) 0.0060(14) 0.0088(14)
    C5 0.0317(17) 0.0392(16) 0.0290(15) -0.0046(14) 0.0072(12) -0.0003(13)
    C6 0.053(2) 0.053(2) 0.0378(18) 0.0008(17) 0.0219(16) 0.0017(16)
_geom_special_details
;
All e.s.d.'s (except the e.s.d. in the dihedral angle between two l.s. planes)
are estimated using the full covariance matrix. The cell e.s.d.'s are taken
into account individually in the estimation of e.s.d.'s in distances, angles
and torsion angles; correlations between e.s.d.'s in cell parameters are only
used when they are defined by crystal symmetry. An approximate (isotropic)
treatment of cell e.s.d.'s is used for estimating e.s.d.'s involving l.s.
planes.
;
loop_
    _geom_bond_atom_site_label_1
    _geom_bond_atom_site_label_2
    _geom_bond_site_symmetry_2
    _geom_bond_distance
    _geom_bond_publ_flag
    Zn1 N4 7_547 2.002(3) yes
    Zn1 O1 . 2.031(3) yes
    Zn1 N1 . 2.036(3) yes
    Zn1 O3 . 2.046(3) yes
    Zn1 O2 . 2.477(3) yes
    Zn1 O4 . 2.488(3) yes
    O1 N7 . 1.251(4) ?
    O2 N7 . 1.218(5) ?
    O3 N8 . 1.276(4) ?
    O4 N8 . 1.217(4) ?
    N1 C3 . 1.301(4) ?
    N1 N2 . 1.388(4) ?
    N2 C4 . 1.286(4) ?
    N3 C3 . 1.342(4) ?
    N3 C4 . 1.350(4) ?
    N3 C1 . 1.464(4) ?
    N4 C5 . 1.307(4) ?
    N4 N5 . 1.386(4) ?
    N4 Zn1 7_547 2.002(3) ?
    N5 C6 . 1.304(5) ?
    N6 C5 . 1.340(4) ?
    N6 C6 . 1.347(5) ?
    N6 C2 . 1.471(4) ?
    C1 C2 . 1.508(5) ?
    C1 H1A . 0.9700 ?
    C1 H1B . 0.9700 ?
    C2 H2A . 0.9700 ?
    C2 H2B . 0.9700 ?
    C3 H3A . 0.9300 ?
    C4 H4A . 0.9300 ?
    C5 H5A . 0.9300 ?
    C6 H6A . 0.9300 ?
loop_
    _geom_angle_atom_site_label_1
    _geom_angle_atom_site_label_2
    _geom_angle_atom_site_label_3
    _geom_angle_site_symmetry_1
    _geom_angle_site_symmetry_3
    _geom_angle
    _geom_angle_publ_flag
    N4 Zn1 O1 7_547 . 128.32(12) yes
    N4 Zn1 N1 7_547 . 103.43(11) yes
    O1 Zn1 N1 . . 107.96(13) yes
    N4 Zn1 O3 7_547 . 119.46(12) yes
    O1 Zn1 O3 . . 97.34(12) yes
    N1 Zn1 O3 . . 95.48(11) yes
    N4 Zn1 O2 7_547 . 88.11(11) yes
    O1 Zn1 O2 . . 52.96(11) yes
    N1 Zn1 O2 . . 89.42(13) yes
    O3 Zn1 O2 . . 149.67(12) yes
    N4 Zn1 O4 7_547 . 86.27(10) yes
    O1 Zn1 O4 . . 88.80(12) yes
    N1 Zn1 O4 . . 147.07(10) yes
    O3 Zn1 O4 . . 53.47(10) yes
    O2 Zn1 O4 . . 122.68(12) yes
    N7 O1 Zn1 . . 108.1(2) ?
    N7 O2 Zn1 . . 86.7(2) ?
    N8 O3 Zn1 . . 106.9(2) ?
    N8 O4 Zn1 . . 86.7(2) ?
    C3 N1 N2 . . 107.8(3) ?
    C3 N1 Zn1 . . 132.3(2) ?
    N2 N1 Zn1 . . 120.0(2) ?
    C4 N2 N1 . . 105.6(3) ?
    C3 N3 C4 . . 104.6(3) ?
    C3 N3 C1 . . 127.8(3) ?
    C4 N3 C1 . . 127.6(3) ?
    C5 N4 N5 . . 107.9(3) ?
    C5 N4 Zn1 . 7_547 130.4(2) ?
    N5 N4 Zn1 . 7_547 121.5(2) ?
    C6 N5 N4 . . 105.3(3) ?
    C5 N6 C6 . . 105.1(3) ?
    C5 N6 C2 . . 126.9(3) ?
    C6 N6 C2 . . 128.0(3) ?
    O2 N7 O1 . . 112.2(3) ?
    O4 N8 O3 . . 112.9(3) ?
    N3 C1 C2 . . 111.6(3) ?
    N3 C1 H1A . . 109.3 ?
    C2 C1 H1A . . 109.3 ?
    N3 C1 H1B . . 109.3 ?
    C2 C1 H1B . . 109.3 ?
    H1A C1 H1B . . 108.0 ?
    N6 C2 C1 . . 112.5(3) ?
    N6 C2 H2A . . 109.1 ?
    C1 C2 H2A . . 109.1 ?
    N6 C2 H2B . . 109.1 ?
    C1 C2 H2B . . 109.1 ?
    H2A C2 H2B . . 107.8 ?
    N1 C3 N3 . . 110.1(3) ?
    N1 C3 H3A . . 125.0 ?
    N3 C3 H3A . . 125.0 ?
    N2 C4 N3 . . 112.0(3) ?
    N2 C4 H4A . . 124.0 ?
    N3 C4 H4A . . 124.0 ?
    N4 C5 N6 . . 110.0(3) ?
    N4 C5 H5A . . 125.0 ?
    N6 C5 H5A . . 125.0 ?
    N5 C6 N6 . . 111.6(3) ?
    N5 C6 H6A . . 124.2 ?
    N6 C6 H6A . . 124.2 ?
loop_
    _geom_torsion_atom_site_label_1
    _geom_torsion_atom_site_label_2
    _geom_torsion_atom_site_label_3
    _geom_torsion_atom_site_label_4
    _geom_torsion_site_symmetry_1
    _geom_torsion_site_symmetry_2
    _geom_torsion_site_symmetry_3
    _geom_torsion_site_symmetry_4
    _geom_torsion
    _geom_torsion_publ_flag
    N4 Zn1 O1 N7 7_547 . . . -48.4(4) ?
    N1 Zn1 O1 N7 . . . . 76.1(3) ?
    O3 Zn1 O1 N7 . . . . 174.4(3) ?
    O2 Zn1 O1 N7 . . . . 1.1(3) ?
    O4 Zn1 O1 N7 . . . . -132.7(3) ?
    N4 Zn1 O2 N7 7_547 . . . 142.3(3) ?
    O1 Zn1 O2 N7 . . . . -1.1(3) ?
    N1 Zn1 O2 N7 . . . . -114.3(3) ?
    O3 Zn1 O2 N7 . . . . -14.4(5) ?
    O4 Zn1 O2 N7 . . . . 57.9(3) ?
    N4 Zn1 O3 N8 7_547 . . . -59.3(3) ?
    O1 Zn1 O3 N8 . . . . 82.9(3) ?
    N1 Zn1 O3 N8 . . . . -168.1(3) ?
    O2 Zn1 O3 N8 . . . . 93.6(3) ?
    O4 Zn1 O3 N8 . . . . -0.1(2) ?
    N4 Zn1 O4 N8 7_547 . . . 131.5(2) ?
    O1 Zn1 O4 N8 . . . . -100.0(3) ?
    N1 Zn1 O4 N8 . . . . 22.4(3) ?
    O3 Zn1 O4 N8 . . . . 0.1(2) ?
    O2 Zn1 O4 N8 . . . . -143.1(2) ?
    N4 Zn1 N1 C3 7_547 . . . 21.0(3) ?
    O1 Zn1 N1 C3 . . . . -117.4(3) ?
    O3 Zn1 N1 C3 . . . . 143.0(3) ?
    O2 Zn1 N1 C3 . . . . -67.0(3) ?
    O4 Zn1 N1 C3 . . . . 125.2(3) ?
    N4 Zn1 N1 N2 7_547 . . . -159.2(2) ?
    O1 Zn1 N1 N2 . . . . 62.4(2) ?
    O3 Zn1 N1 N2 . . . . -37.2(2) ?
    O2 Zn1 N1 N2 . . . . 112.8(2) ?
    O4 Zn1 N1 N2 . . . . -55.0(3) ?
    C3 N1 N2 C4 . . . . -0.1(4) ?
    Zn1 N1 N2 C4 . . . . -180.0(2) ?
    C5 N4 N5 C6 . . . . 0.0(4) ?
    Zn1 N4 N5 C6 7_547 . . . 176.0(2) ?
    Zn1 O2 N7 O1 . . . . 1.5(4) ?
    Zn1 O1 N7 O2 . . . . -1.9(5) ?
    Zn1 O4 N8 O3 . . . . -0.1(3) ?
    Zn1 O3 N8 O4 . . . . 0.1(4) ?
    C3 N3 C1 C2 . . . . -96.2(4) ?
    C4 N3 C1 C2 . . . . 82.9(4) ?
    C5 N6 C2 C1 . . . . 84.7(4) ?
    C6 N6 C2 C1 . . . . -92.2(4) ?
    N3 C1 C2 N6 . . . . 64.9(4) ?
    N2 N1 C3 N3 . . . . 0.4(3) ?
    Zn1 N1 C3 N3 . . . . -179.7(2) ?
    C4 N3 C3 N1 . . . . -0.6(3) ?
    C1 N3 C3 N1 . . . . 178.7(3) ?
    N1 N2 C4 N3 . . . . -0.2(4) ?
    C3 N3 C4 N2 . . . . 0.5(4) ?
    C1 N3 C4 N2 . . . . -178.7(3) ?
    N5 N4 C5 N6 . . . . -0.1(4) ?
    Zn1 N4 C5 N6 7_547 . . . -175.7(2) ?
    C6 N6 C5 N4 . . . . 0.3(4) ?
    C2 N6 C5 N4 . . . . -177.2(3) ?
    N4 N5 C6 N6 . . . . 0.2(4) ?
    C5 N6 C6 N5 . . . . -0.3(4) ?
    C2 N6 C6 N5 . . . . 177.1(3) ?
loop_
    _geom_hbond_atom_site_label_D
    _geom_hbond_atom_site_label_H
    _geom_hbond_atom_site_label_A
    _geom_hbond_site_symmetry_A
    _geom_hbond_distance_DH
    _geom_hbond_distance_HA
    _geom_hbond_distance_DA
    _geom_hbond_angle_DHA
    C1 H1B O2 7_557 0.97 2.53 3.396(5) 149.4
    C2 H2A O1 3_445 0.97 2.49 3.417(4) 160.1
    C3 H3A O2 7_557 0.93 2.66 3.412(5) 138.7
    C6 H6A N2 4_546 0.93 2.39 3.314(4) 176.1
