# Supplementary material for: A dimeric zinc(II) complex: bis­[μ-1,2-bis­(1,2,4-triazol-4-yl)ethane-κ2 N 1:N 1′]bis­[dinitritozinc(II)]
Source: Acta Crystallogr Sect E Struct Rep Online. 2010 Sep 4;66(Pt 10):m1208. doi: 10.1107/S1600536810034203 (PMC2983239; doi:10.1107/S1600536810034203)
Supplement: Supplementary file 2 [file e-66-m1208-Isup2.hkl]

# 
# h,k,l, Fc-squared, Fo-squared, sigma(Fo-squared) and status flag 
# 
data_I
_shelx_title '  _m090527b' 
_shelx_refln_list_code          4 
_shelx_F_calc_maximum      383.77 
_exptl_crystal_F_000      1296.00 
_reflns_d_resolution_high  0.8302 
 
loop_ 
 _symmetry_equiv_pos_as_xyz 
 'x, y, z' 
 '-x, y, -z+1/2' 
 'x+1/2, y+1/2, z' 
 '-x+1/2, y+1/2, -z+1/2' 
 '-x, -y, -z' 
 'x, -y, z-1/2' 
 '-x+1/2, -y+1/2, -z' 
 'x+1/2, -y+1/2, z-1/2' 
 
_cell_length_a    20.4910 
_cell_length_b     6.7087 
_cell_length_c    17.2887 
_cell_angle_alpha  90.000 
_cell_angle_beta   97.125 
_cell_angle_gamma  90.000 
 
_shelx_F_squared_multiplier     1.000 
 
loop_ 
 _refln_index_h 
 _refln_index_k 
 _refln_index_l 
 _refln_F_squared_calc 
 _refln_F_squared_meas 
 _refln_F_squared_sigma 
 _refln_observed_status 
   4   0   0   147280.02    88199.29    820.51 o 
   6   0   0    21248.87    18513.16    177.12 o 
   8   0   0    38091.62    33157.79    325.98 o 
  10   0   0    14275.11    14689.31    223.88 o 
  12   0   0     5128.75     4599.52    124.43 o 
  14   0   0     1981.78     1933.84     87.97 o 
  16   0   0     1550.32     1256.34     79.01 o 
  18   0   0      663.69      516.94     81.37 o 
  20   0   0     7945.71     8081.67    353.16 o 
  22   0   0        3.83       32.67     40.56 o 
  24   0   0     1796.44     1825.58    150.66 o 
   1   1   0    27592.56    28800.68    124.31 o 
   3   1   0     8545.78     8576.17     82.04 o 
   5   1   0     3176.72     2534.86     39.55 o 
   7   1   0    29650.31    25990.10    221.31 o 
   9   1   0    17969.52    16601.10    163.67 o 
  11   1   0    12397.68    11177.76    133.97 o 
  13   1   0     6127.07     5579.99     99.42 o 
  15   1   0     1032.57      838.90     44.87 o 
  17   1   0     4628.72     4773.98    155.34 o 
  19   1   0     1548.77     1405.90     90.64 o 
  21   1   0     2255.94     2498.26    124.43 o 
  23   1   0      804.36      824.61     81.52 o 
   0   2   0    77260.56    80895.72    880.76 o 
   2   2   0    17599.32    18063.26    115.82 o 
   4   2   0    16477.00    16176.46    107.55 o 
   6   2   0     2562.32     2743.56     49.98 o 
   8   2   0    16744.13    16320.04    156.61 o 
  10   2   0      148.73      117.34     17.73 o 
  12   2   0     7133.86     7102.81    110.66 o 
  14   2   0      393.22      338.07     32.71 o 
  16   2   0     3496.13     3346.06    118.39 o 
  18   2   0     1181.69     1179.00    119.83 o 
  20   2   0     3119.40     3026.39    136.88 o 
  22   2   0       19.26       62.16     51.73 o 
   1   3   0     1198.11     1391.00     64.76 o 
   3   3   0     7083.58     7270.38     88.57 o 
   5   3   0     2284.32     2286.63     54.40 o 
   7   3   0      389.57      356.99     27.79 o 
   9   3   0       28.72       74.51     15.43 o 
  11   3   0      428.64      450.99     31.93 o 
  13   3   0      361.90      317.26     28.64 o 
  15   3   0     2093.41     2043.72     93.69 o 
  17   3   0     1160.98     1200.02     84.38 o 
  19   3   0      416.38      346.80     59.94 o 
  21   3   0     1012.94      950.86     91.62 o 
   0   4   0     9027.87     9312.92    174.46 o 
   2   4   0        0.01      -15.84     24.24 o 
   4   4   0      152.66      168.70     16.95 o 
   6   4   0        0.32       17.11     16.02 o 
   8   4   0       82.73       80.64     17.95 o 
  10   4   0        3.23       38.39     35.84 o 
  12   4   0       31.33       84.49     27.81 o 
  14   4   0      392.18      499.08     53.02 o 
  16   4   0       54.21       44.82     33.95 o 
  18   4   0      226.55      214.09     38.31 o 
  20   4   0       36.32       41.11     41.96 o 
   1   5   0      297.09      301.38     29.55 o 
   3   5   0       27.89       63.02     20.45 o 
   5   5   0      639.09      671.52     35.49 o 
   7   5   0      472.15      446.32     36.08 o 
   9   5   0     1239.24     1195.48     58.42 o 
  11   5   0     1462.68     1483.41     99.03 o 
  13   5   0       13.64       69.73     27.57 o 
  15   5   0      363.77      305.37     50.30 o 
  17   5   0      119.63      137.41     36.92 o 
  19   5   0      165.17      143.18     41.37 o 
   0   6   0     9628.88     9117.64    239.97 o 
   2   6   0      933.22      875.22     44.47 o 
   4   6   0     2384.38     2681.14     97.83 o 
   6   6   0       12.68       65.12     24.55 o 
   8   6   0     3398.52     3780.53    145.70 o 
  10   6   0       99.39      117.71     25.10 o 
  12   6   0     1859.74     2107.86    124.54 o 
  14   6   0       13.42       65.40     27.79 o 
  16   6   0      570.46      716.00    116.42 o 
   1   7   0     1324.23     1241.04     85.56 o 
   3   7   0      758.30      736.30     64.80 o 
   5   7   0     2529.65     2335.63    126.72 o 
   7   7   0      603.84      697.34     72.73 o 
   9   7   0     2176.93     2093.00    111.14 o 
  11   7   0      884.10      897.77     77.67 o 
   0   8   0     2420.41     2361.42    405.96 o 
   2   8   0        4.25       68.22     31.19 o 
 -23   1   1      122.83       97.43     31.04 o 
 -21   1   1        1.83       52.35     35.16 o 
 -19   1   1     1773.80     1540.16     97.68 o 
 -17   1   1       66.69       66.29     50.34 o 
 -15   1   1     2637.88     2309.83     68.19 o 
 -13   1   1     5654.49     5364.66     96.58 o 
 -11   1   1     1641.86     1404.92     47.02 o 
  -9   1   1      120.44      165.49     19.38 o 
  -7   1   1     1757.68     1374.98     35.19 o 
  -5   1   1     3580.70     3427.24     45.13 o 
  -3   1   1      988.32     1099.27     22.78 o 
  -1   1   1      118.14      136.17      7.73 o 
   1   1   1     9196.49     9530.70     64.55 o 
   3   1   1    10526.64    10048.05     92.09 o 
   5   1   1    27558.24    24050.16    165.58 o 
   7   1   1     4255.78     3903.69     56.01 o 
   9   1   1     3319.98     2918.03     58.49 o 
  11   1   1      319.73      382.19     29.86 o 
  13   1   1     1185.55     1041.96     49.12 o 
  15   1   1       99.43       87.83     28.57 o 
  17   1   1     1256.86     1274.55     87.66 o 
  19   1   1      189.51      138.26     38.62 o 
  21   1   1      707.65      822.05    140.93 o 
  23   1   1       56.38       46.60     38.89 o 
 -22   2   1      520.71      642.12     68.52 o 
 -20   2   1     1133.79     1181.67     96.00 o 
 -18   2   1       11.95       48.42     37.37 o 
 -16   2   1     2418.27     2362.16     93.31 o 
 -14   2   1     4444.68     4230.58     90.53 o 
 -12   2   1     2011.24     1884.37     56.05 o 
 -10   2   1     4345.19     4009.69     72.29 o 
  -8   2   1     6541.28     5996.51     80.95 o 
  -6   2   1     5836.60     5596.41     76.33 o 
  -4   2   1      127.78      102.96     14.61 o 
  -2   2   1    15269.64    15654.57    101.04 o 
   0   2   1    13496.13    14241.32     91.46 o 
   2   2   1    88494.78    89441.59    384.77 o 
   4   2   1     5393.39     5383.03     61.05 o 
   6   2   1      210.16      129.40     15.93 o 
   8   2   1     3348.33     3104.58     58.74 o 
  10   2   1     3335.40     3274.70     67.40 o 
  12   2   1     8478.67     7784.48    118.15 o 
  14   2   1     9656.70     9439.18    171.94 o 
  16   2   1      963.73      879.78     78.38 o 
  18   2   1     5893.99     5478.35    182.84 o 
  20   2   1      105.43      118.41     44.92 o 
  22   2   1      999.34     1039.81    106.02 o 
 -21   3   1       20.33       24.30     26.65 o 
 -19   3   1     4002.82     3818.70    161.95 o 
 -17   3   1     1390.17     1347.12     92.41 o 
 -15   3   1     7343.08     7376.90    182.02 o 
 -13   3   1      762.62      792.35     44.78 o 
 -11   3   1    27641.46    29479.98    260.26 o 
  -9   3   1       58.54       75.54     15.15 o 
  -7   3   1    30791.06    31985.49    265.27 o 
  -5   3   1      404.15      490.06     24.35 o 
  -3   3   1    15523.36    16011.16    153.53 o 
  -1   3   1    19586.48    21303.46    181.98 o 
   1   3   1    23287.66    24135.26    201.73 o 
   3   3   1      844.38      864.03     33.84 o 
   5   3   1    11690.82    11572.26    125.47 o 
   7   3   1     4903.62     4926.58     82.49 o 
   9   3   1     5460.86     5172.86     86.97 o 
  11   3   1      348.55      348.81     30.01 o 
  13   3   1     2158.27     2167.14     66.79 o 
  15   3   1      183.23      160.03     37.99 o 
  17   3   1     1038.15     1018.19     84.30 o 
  19   3   1       66.34       52.68     35.38 o 
  21   3   1     2137.36     2184.65    127.79 o 
 -20   4   1     1803.41     1855.85    140.22 o 
 -18   4   1      194.84      237.40     49.91 o 
 -16   4   1     1009.96     1110.27     86.79 o 
 -14   4   1     2004.00     2078.98    115.60 o 
 -12   4   1     3431.45     3806.70    103.64 o 
 -10   4   1     3687.73     3640.92     81.41 o 
  -8   4   1     5549.05     5637.97     88.91 o 
  -6   4   1     3968.37     3758.59     72.43 o 
  -4   4   1     5763.75     6362.38     92.31 o 
  -2   4   1    14393.50    15401.46    162.74 o 
   0   4   1    21433.30    23097.09    224.82 o 
   2   4   1      804.81      793.92     33.32 o 
   4   4   1       55.09       52.31     13.44 o 
   6   4   1     5468.28     5261.48     88.38 o 
   8   4   1      381.55      355.24     29.02 o 
  10   4   1     3733.79     3729.06     84.59 o 
  12   4   1     2030.42     2008.52     71.59 o 
  14   4   1     3587.72     3899.20    152.72 o 
  16   4   1      739.46      819.19     79.12 o 
  18   4   1     2074.02     2216.69    145.18 o 
  20   4   1      781.09      838.44     87.13 o 
 -19   5   1      961.36     1021.88     90.34 o 
 -17   5   1      212.29      194.71     40.58 o 
 -15   5   1     1211.51     1371.06     90.04 o 
 -13   5   1      334.22      394.76     48.71 o 
 -11   5   1     5053.99     5223.62    151.12 o 
  -9   5   1      262.50      236.57     33.21 o 
  -7   5   1     5526.76     5808.37    112.17 o 
  -5   5   1       45.22       71.40     17.46 o 
  -3   5   1     3895.25     4150.79     84.65 o 
  -1   5   1      471.57      468.59     35.72 o 
   1   5   1     9083.81     9461.72    126.14 o 
   3   5   1      154.21      143.81     20.02 o 
   5   5   1     3369.82     3545.35     88.61 o 
   7   5   1       82.54       77.95     20.17 o 
   9   5   1     5033.28     5430.55    131.47 o 
  11   5   1       13.04       38.20     31.27 o 
  13   5   1     2872.24     3056.49    133.92 o 
  15   5   1       68.00       75.74     35.37 o 
  17   5   1      586.41      646.48     72.82 o 
  19   5   1      442.86      494.58    105.78 o 
 -16   6   1      242.47      217.10     39.59 o 
 -14   6   1      367.57      371.76     72.66 o 
 -12   6   1      393.86      378.96     41.86 o 
 -10   6   1      486.78      478.95     51.12 o 
  -8   6   1      214.81      238.36     29.49 o 
  -6   6   1      435.35      434.78     39.91 o 
  -4   6   1      395.64      368.60     35.44 o 
  -2   6   1      209.86      179.66     24.10 o 
   0   6   1     1593.74     1327.41     69.47 o 
   2   6   1      915.82      820.34     64.53 o 
   4   6   1     1766.11     1774.54     82.69 o 
   6   6   1     1840.22     1803.79     92.34 o 
   8   6   1     1707.87     1751.57     96.58 o 
  10   6   1     2208.38     2205.05    125.10 o 
  12   6   1      227.29      245.88     42.09 o 
  14   6   1      997.41      997.81     82.72 o 
  16   6   1       33.03       41.07     37.31 o 
 -11   7   1        2.39       -0.10     31.67 o 
  -9   7   1       66.65       80.01     31.16 o 
  -7   7   1      180.38      175.24     27.11 o 
  -5   7   1       59.29       69.44     23.03 o 
  -3   7   1      659.64      667.92     62.47 o 
  -1   7   1       16.33       62.23     31.14 o 
   1   7   1      527.33      563.89     52.91 o 
   3   7   1       55.78       77.93     23.42 o 
   5   7   1      249.68      198.51     38.19 o 
   7   7   1      187.70      107.77     24.90 o 
   9   7   1      131.17      110.50     28.30 o 
  11   7   1      271.83      232.20     48.02 o 
  -2   8   1        6.92       30.92     31.15 o 
   0   8   1      368.57      306.83     46.70 o 
   2   8   1      187.79      144.56     35.54 o 
 -24   0   2      180.26      111.30     46.02 o 
 -22   0   2     2873.10     3227.75    234.22 o 
 -20   0   2      822.04      756.05    102.51 o 
 -18   0   2     7105.82     7112.56    298.02 o 
 -16   0   2     6529.77     6651.24    173.92 o 
 -14   0   2     9104.39     8922.44    175.20 o 
 -12   0   2     2001.79     2149.65     82.20 o 
 -10   0   2    44373.21    40180.66    549.08 o 
  -8   0   2    10507.35     9664.21    141.47 o 
  -6   0   2     3222.59     2749.34     63.00 o 
  -4   0   2     4638.48     4013.13     57.83 o 
   2   0   2     6790.48     6338.08     60.71 o 
   4   0   2   112394.73    80721.19    538.34 o 
   6   0   2    31352.49    25659.74    334.02 o 
   8   0   2    19084.52    16441.72    227.33 o 
  10   0   2    50817.15    45599.23    530.06 o 
  12   0   2     4859.50     4499.82    127.04 o 
  14   0   2    10278.07    10558.21    196.60 o 
  16   0   2      363.96      321.90     44.56 o 
  18   0   2     3054.40     3282.07    208.67 o 
  20   0   2      972.54      974.31    119.33 o 
  22   0   2     2170.96     2397.02    166.44 o 
  24   0   2      512.85      632.59    113.38 o 
 -23   1   2      173.99      155.62     31.77 o 
 -21   1   2     4845.30     5139.87    181.90 o 
 -19   1   2     3794.59     3971.46    153.26 o 
 -17   1   2     3779.24     3955.42    128.29 o 
 -15   1   2      227.88      265.43     26.80 o 
 -13   1   2    12600.79    12000.90    179.52 o 
 -11   1   2    28739.24    27441.61    263.52 o 
  -9   1   2     8153.73     6808.57     89.00 o 
  -7   1   2     3658.52     2933.35     46.10 o 
  -5   1   2      207.16      266.23     19.24 o 
  -3   1   2      400.69      594.08     28.25 o 
  -1   1   2    84600.57    84060.98    441.84 o 
   1   1   2    14981.06    15234.06    130.95 o 
   3   1   2    30742.52    28816.74    604.01 o 
   5   1   2      292.69      274.89     22.77 o 
   7   1   2    34764.51    31297.69    271.14 o 
   9   1   2     8846.85     7935.44    102.67 o 
  11   1   2    15422.27    14235.34    182.66 o 
  13   1   2       42.88       98.60     20.02 o 
  15   1   2     8058.98     7558.77    132.50 o 
  17   1   2        2.26       57.49     27.28 o 
  19   1   2     5985.05     5982.62    204.75 o 
  21   1   2       18.92       25.46     30.70 o 
  23   1   2     1218.39     1154.73     94.06 o 
 -22   2   2      823.77      866.05     86.51 o 
 -20   2   2       89.94       69.69     35.29 o 
 -18   2   2     1711.96     1619.28     99.68 o 
 -16   2   2      586.81      551.00     49.94 o 
 -14   2   2     5323.83     5228.75    100.90 o 
 -12   2   2       69.09       92.20     14.75 o 
 -10   2   2    11887.30    11756.94    137.38 o 
  -8   2   2      276.69      275.56     20.47 o 
  -6   2   2    12153.91    11473.64    112.41 o 
  -4   2   2      409.93      374.65     18.61 o 
  -2   2   2    20499.65    21278.91    119.40 o 
   0   2   2     2819.56     2804.16     37.65 o 
   2   2   2    15219.22    15440.22    137.86 o 
   4   2   2    15434.27    15748.17    117.13 o 
   6   2   2    35274.66    34612.95    274.13 o 
   8   2   2    12567.76    12735.36    134.48 o 
  10   2   2    17018.04    16542.43    199.37 o 
  12   2   2     4478.65     4524.57     85.98 o 
  14   2   2     3102.80     2910.50     78.38 o 
  16   2   2      978.36      921.86     84.06 o 
  18   2   2      618.32      677.65     72.51 o 
  20   2   2     1262.37     1307.43    102.81 o 
  22   2   2      253.64      244.27     48.38 o 
 -21   3   2      113.95      102.51     46.10 o 
 -19   3   2      237.62      199.70     40.61 o 
 -17   3   2      804.98      810.16     72.56 o 
 -15   3   2      499.90      589.02     57.58 o 
 -13   3   2     3202.02     3017.87     81.10 o 
 -11   3   2       25.52       45.10     18.04 o 
  -9   3   2       52.19       69.11     20.94 o 
  -7   3   2      949.72      986.84     40.39 o 
  -5   3   2     1444.87     1378.50     39.43 o 
  -3   3   2        7.71       41.53     13.06 o 
  -1   3   2     4197.51     4425.37     73.65 o 
   1   3   2      931.92      932.99     32.03 o 
   3   3   2     5593.96     5915.80     78.14 o 
   5   3   2     2128.48     1968.70     55.86 o 
   7   3   2    13036.82    12905.53    146.44 o 
   9   3   2       54.69       46.18     12.76 o 
  11   3   2     2208.34     2110.47     61.50 o 
  13   3   2        5.60       66.57     21.74 o 
  15   3   2      257.76      230.45     34.15 o 
  17   3   2      181.13       93.01     23.03 o 
  19   3   2      505.81      528.69     65.79 o 
  21   3   2       17.16       35.37     34.95 o 
 -20   4   2       29.70        6.59     38.11 o 
 -18   4   2       13.06       -2.12     36.72 o 
 -16   4   2       77.52       55.28     62.69 o 
 -14   4   2      538.25      639.25     54.78 o 
 -12   4   2        2.34       55.23     23.67 o 
 -10   4   2       55.66       80.49     16.41 o 
  -8   4   2      415.63      408.27     29.51 o 
  -6   4   2      370.11      365.86     28.47 o 
  -4   4   2       85.82      106.92     16.42 o 
  -2   4   2     1058.89     1096.72     41.53 o 
   0   4   2     3058.16     3196.25     68.35 o 
   2   4   2        2.35       40.51     12.92 o 
   4   4   2      381.48      407.10     26.43 o 
   6   4   2      347.17      410.09     28.89 o 
   8   4   2      968.85      934.24     44.58 o 
  10   4   2     1094.58     1095.67     50.55 o 
  12   4   2      752.71      598.51     54.55 o 
  14   4   2        5.19       22.56     33.55 o 
  16   4   2       24.80       26.37     28.99 o 
  18   4   2       11.35       59.28     21.28 o 
  20   4   2       65.48      106.24     53.96 o 
 -19   5   2      686.57      701.85     81.12 o 
 -17   5   2      160.08      123.53     40.28 o 
 -15   5   2      113.19      123.48     32.70 o 
 -13   5   2      527.71      651.55     67.34 o 
 -11   5   2      476.37      460.07     40.15 o 
  -9   5   2       25.32       60.10     16.76 o 
  -7   5   2      664.90      668.24     38.70 o 
  -5   5   2       44.01       50.67     15.84 o 
  -3   5   2     1824.78     1768.65     56.02 o 
  -1   5   2     4630.13     4581.85     95.02 o 
   1   5   2     4791.04     4920.71     91.81 o 
   3   5   2     1799.38     1744.25     57.92 o 
   5   5   2      100.26      100.94     18.67 o 
   7   5   2     2940.23     2910.40     83.07 o 
   9   5   2       56.90       64.48     19.75 o 
  11   5   2     1094.71     1124.89     76.06 o 
  13   5   2      733.46      617.76     82.19 o 
  15   5   2      799.37      871.13     80.58 o 
  17   5   2        1.25       52.78     33.70 o 
 -16   6   2      425.79      340.27     41.42 o 
 -14   6   2      564.19      568.73     68.18 o 
 -12   6   2      881.91      840.43     74.65 o 
 -10   6   2     1090.15     1102.57     83.81 o 
  -8   6   2      544.48      485.65     44.06 o 
  -6   6   2     1367.83     1346.26     61.43 o 
  -4   6   2      607.26      641.40     42.99 o 
  -2   6   2     2479.34     2523.09     88.47 o 
   0   6   2        1.92        9.85     26.10 o 
   2   6   2      175.35      174.83     35.33 o 
   4   6   2      372.45      327.98     30.84 o 
   6   6   2     1515.29     1596.45     91.76 o 
   8   6   2      755.96      850.73     68.35 o 
  10   6   2     2274.42     2351.12    120.66 o 
  12   6   2      263.98      292.17     50.04 o 
  14   6   2     1172.80     1174.11     93.21 o 
 -11   7   2      441.43      436.35     63.81 o 
  -9   7   2     1359.42     1399.57     91.97 o 
  -7   7   2      120.19      101.72     30.31 o 
  -5   7   2     2200.19     2288.06    124.81 o 
  -3   7   2        5.12       26.85     26.86 o 
  -1   7   2     3801.23     3662.50    137.04 o 
   1   7   2      785.39      672.76     62.75 o 
   3   7   2      765.21      729.26     66.02 o 
   5   7   2      152.55      128.69     30.40 o 
   7   7   2     1518.78     1472.20     84.17 o 
   9   7   2      112.90      151.41     27.26 o 
  11   7   2      955.02      945.55     82.47 o 
  -2   8   2     1539.10     1563.04    113.54 o 
   0   8   2      187.84      103.01     42.44 o 
   2   8   2      873.21      794.56     66.35 o 
 -23   1   3      205.66      156.44     37.12 o 
 -21   1   3      885.60      934.30     83.05 o 
 -19   1   3      314.36      317.39     66.42 o 
 -17   1   3      146.15      123.72     26.61 o 
 -15   1   3       98.30       89.75     17.99 o 
 -13   1   3     4305.76     4000.12     89.83 o 
 -11   1   3        3.43       26.92     20.98 o 
  -9   1   3      157.21      215.62     20.41 o 
  -7   1   3     1594.57     1438.49     36.94 o 
  -5   1   3    28352.76    27758.19    427.82 o 
  -3   1   3    37621.61    37810.28    420.99 o 
  -1   1   3    37717.70    41385.05    221.97 o 
   1   1   3    10058.56    10201.68    101.99 o 
   3   1   3     7916.38     7180.15    114.35 o 
   5   1   3    18135.38    15796.61    160.71 o 
   7   1   3     1888.13     1674.90     43.25 o 
   9   1   3     3064.36     2674.90     58.64 o 
  11   1   3       17.97       33.78     17.16 o 
  13   1   3      495.09      396.64     32.42 o 
  15   1   3     1035.46     1005.34     54.55 o 
  17   1   3        2.78       20.04     25.49 o 
  19   1   3      426.24      462.45     43.87 o 
  21   1   3       36.08       39.34     32.76 o 
  23   1   3       72.47       73.59     27.33 o 
 -22   2   3      443.66      280.04     64.33 o 
 -20   2   3     1773.54     1838.81    121.58 o 
 -18   2   3     4226.83     4338.93    216.95 o 
 -16   2   3     3246.51     3168.21    101.70 o 
 -14   2   3     4672.28     4667.37     92.71 o 
 -12   2   3    19567.53    19939.58    213.33 o 
 -10   2   3     4972.26     4827.30     79.36 o 
  -8   2   3     4436.20     4270.19     68.02 o 
  -6   2   3     7716.42     7322.52     86.83 o 
  -4   2   3    36391.90    36846.82    193.45 o 
  -2   2   3      411.20      478.07     20.26 o 
   0   2   3     4769.31     4755.51     49.81 o 
   2   2   3      369.85      343.56     19.42 o 
   4   2   3    18861.67    19405.72    189.95 o 
   6   2   3      689.13      635.56     30.40 o 
   8   2   3    10490.45    10081.24    123.17 o 
  10   2   3     3180.72     2994.33     67.39 o 
  12   2   3      512.78      413.58     35.39 o 
  14   2   3      890.45      670.34     44.30 o 
  16   2   3      166.51      140.05     38.34 o 
  18   2   3      130.70       83.68     23.60 o 
  20   2   3     1584.06     1704.19    117.76 o 
  22   2   3      380.02      244.91     96.64 o 
 -21   3   3     2778.66     3049.66    137.37 o 
 -19   3   3      401.23      333.66     51.25 o 
 -17   3   3      397.97      352.35     50.84 o 
 -15   3   3      233.46      163.87     24.11 o 
 -13   3   3    10975.39    11353.71    176.94 o 
 -11   3   3      109.48      113.37     16.57 o 
  -9   3   3     6385.35     5955.22     90.53 o 
  -7   3   3     1394.10     1409.56     40.93 o 
  -5   3   3    20562.10    21110.44    184.11 o 
  -3   3   3    32647.77    34629.45    270.74 o 
  -1   3   3    33476.16    37295.51    288.36 o 
   1   3   3       66.93       47.57     10.89 o 
   3   3   3    14186.13    14568.68    140.69 o 
   5   3   3     3854.95     3710.97     62.71 o 
   7   3   3    16659.08    17165.29    218.05 o 
   9   3   3      449.34      408.78     29.75 o 
  11   3   3     9955.69    10004.20    152.69 o 
  13   3   3     3323.59     3392.10     96.34 o 
  15   3   3     9522.26     9759.25    278.72 o 
  17   3   3     1342.35     1349.87     95.88 o 
  19   3   3     2468.72     2759.60    158.18 o 
  21   3   3      619.38      553.39     70.77 o 
 -20   4   3     2328.34     2523.79    135.79 o 
 -18   4   3     1912.13     2102.32    128.92 o 
 -16   4   3     3843.60     4026.42    206.69 o 
 -14   4   3     1628.50     1761.84     77.06 o 
 -12   4   3    10487.48    11174.86    199.15 o 
 -10   4   3     4168.09     4381.76     90.08 o 
  -8   4   3     7973.25     8261.63    118.33 o 
  -6   4   3     1322.94     1325.21     43.96 o 
  -4   4   3     8637.54     9445.10    117.48 o 
  -2   4   3     1176.46     1191.02     40.08 o 
   0   4   3     9568.11    10022.12    120.14 o 
   2   4   3     2076.65     2093.84     49.98 o 
   4   4   3    11615.47    12207.85    143.97 o 
   6   4   3      496.94      568.91     33.34 o 
   8   4   3     7081.71     7078.58    109.71 o 
  10   4   3     4207.14     4321.60     96.34 o 
  12   4   3     3805.45     3806.18    119.93 o 
  14   4   3     1540.02     1553.52     95.59 o 
  16   4   3     2268.37     2432.13    141.00 o 
  18   4   3        0.44       35.59     47.96 o 
  20   4   3     2462.89     2635.80    138.66 o 
 -19   5   3       91.70      -10.54     45.94 o 
 -17   5   3     1506.73     1683.45    108.80 o 
 -15   5   3       91.15       82.78     20.89 o 
 -13   5   3     4958.32     5265.01    161.06 o 
 -11   5   3       13.62       37.69     19.33 o 
  -9   5   3     6980.88     7262.55    151.88 o 
  -7   5   3     1135.52     1197.71     57.46 o 
  -5   5   3     7700.91     7867.32    133.47 o 
  -3   5   3     1302.60     1256.92     45.97 o 
  -1   5   3    15348.61    16352.39    201.91 o 
   1   5   3      446.53      439.47     32.24 o 
   3   5   3     6100.84     6461.07    109.00 o 
   5   5   3     2720.46     2856.46     74.06 o 
   7   5   3     3502.51     3765.32     96.59 o 
   9   5   3     1115.37     1301.51     63.70 o 
  11   5   3     1841.12     1881.64     96.70 o 
  13   5   3     1387.84     1499.57    105.16 o 
  15   5   3     1390.23     1473.06    106.74 o 
  17   5   3      769.18      843.23     82.38 o 
 -16   6   3      675.18      647.77     75.70 o 
 -14   6   3      240.24      166.61     41.99 o 
 -12   6   3      966.74      887.07     72.39 o 
 -10   6   3      773.01      829.19     63.16 o 
  -8   6   3     2074.81     1916.72     79.84 o 
  -6   6   3      468.31      422.07     34.55 o 
  -4   6   3     1602.66     1556.75     65.84 o 
  -2   6   3      196.40      233.44     43.34 o 
   0   6   3     3151.59     3064.52     95.27 o 
   2   6   3      534.32      479.58     39.72 o 
   4   6   3     1126.14     1064.97     55.00 o 
   6   6   3       68.91      114.21     27.37 o 
   8   6   3     2082.30     2150.92    119.65 o 
  10   6   3        2.09       41.01     23.37 o 
  12   6   3     1596.13     1725.26    110.52 o 
  14   6   3        3.52       57.11     67.33 o 
 -11   7   3        0.04       59.87     27.71 o 
  -9   7   3      202.52      228.02     32.93 o 
  -7   7   3      101.57      102.35     26.79 o 
  -5   7   3      742.55      720.98     64.78 o 
  -3   7   3      282.72      335.87     48.77 o 
  -1   7   3      758.38      764.05     61.92 o 
   1   7   3       48.33       76.42     26.93 o 
   3   7   3      518.93      343.66     48.50 o 
   5   7   3      186.57      125.70     20.93 o 
   7   7   3      217.64      153.32     29.22 o 
   9   7   3      364.80      460.48     63.80 o 
  11   7   3        1.95       38.54     37.19 o 
 -24   0   4      886.67     1196.90    167.29 o 
 -22   0   4       78.36       74.14     33.22 o 
 -20   0   4     8358.87     8971.29    384.75 o 
 -18   0   4      454.59      463.10     80.60 o 
 -16   0   4       83.83       71.37     37.74 o 
 -14   0   4     6043.29     5611.73    163.84 o 
 -12   0   4     8210.53     7334.32    182.72 o 
 -10   0   4      111.49       61.29     24.99 o 
  -8   0   4     8548.31     7621.05    125.69 o 
  -6   0   4    14992.47    14314.81    132.55 o 
  -4   0   4    25046.93    25296.16    294.54 o 
  -2   0   4     2348.37     2223.84     40.81 o 
   0   0   4   114882.50   112363.57    785.43 o 
   2   0   4    50222.14    45907.53    325.86 o 
   4   0   4    14535.22    12302.26    144.40 o 
   6   0   4    35303.97    31006.36    351.48 o 
   8   0   4    19874.18    18703.55    252.49 o 
  10   0   4    13871.04    12079.35    200.18 o 
  12   0   4     1391.05     1247.21     71.20 o 
  14   0   4    11357.70    11313.48    223.36 o 
  16   0   4     1004.58     1144.37    113.45 o 
  18   0   4    10706.84    10917.10    344.32 o 
  20   0   4      533.83      682.47     98.29 o 
  22   0   4     1142.32     1109.73    162.59 o 
 -23   1   4      983.79      977.08     87.40 o 
 -21   1   4     2082.94     2097.89    205.94 o 
 -19   1   4     1499.04     1798.87    113.54 o 
 -17   1   4      548.39      525.92     45.66 o 
 -15   1   4    12298.23    12835.66    213.09 o 
 -13   1   4        6.42       40.19     15.94 o 
 -11   1   4    21213.45    20718.06    225.05 o 
  -9   1   4     1338.70     1635.36     45.68 o 
  -7   1   4    29400.89    28264.03    320.32 o 
  -5   1   4     1882.46     1999.89     35.29 o 
  -3   1   4     1493.11     1247.49     27.01 o 
  -1   1   4    44639.78    48500.35    488.85 o 
   1   1   4      770.14     1025.66     24.49 o 
   3   1   4     8557.04     7386.03    115.70 o 
   5   1   4     2427.93     2136.10     43.67 o 
   7   1   4     4317.00     4010.80     66.32 o 
   9   1   4    26664.62    25332.98    247.32 o 
  11   1   4      100.28      148.95     20.99 o 
  13   1   4    20723.93    20550.89    228.23 o 
  15   1   4      159.51      120.64     29.79 o 
  17   1   4     3520.74     3243.21    137.08 o 
  19   1   4      826.34      855.69     81.41 o 
  21   1   4     1452.42     1457.38    101.49 o 
  23   1   4       60.48       65.58     37.12 o 
 -22   2   4      155.88      161.92     38.14 o 
 -20   2   4     1679.72     1745.25    119.89 o 
 -18   2   4       19.04       50.41     24.95 o 
 -16   2   4     1168.20     1251.49     70.16 o 
 -14   2   4     1783.68     1803.52     61.10 o 
 -12   2   4     9626.87     9787.20    134.31 o 
 -10   2   4     2351.75     2578.13     60.89 o 
  -8   2   4     7879.56     7531.91    100.56 o 
  -6   2   4     9162.48    10083.98    139.71 o 
  -4   2   4    12534.86    11935.44    178.01 o 
  -2   2   4    16759.77    16866.13    119.81 o 
   0   2   4     5440.46     5443.98     51.99 o 
   2   2   4     8273.77     8451.05    112.09 o 
   4   2   4       57.28       81.09     13.58 o 
   6   2   4     7585.96     7494.21    101.84 o 
   8   2   4     3006.97     2900.76     62.56 o 
  10   2   4     3896.40     3607.72     76.30 o 
  12   2   4      258.40      251.27     27.82 o 
  14   2   4     1233.37     1193.65     61.20 o 
  16   2   4      317.50      266.06     36.94 o 
  18   2   4     1125.71     1106.48    108.35 o 
  20   2   4      812.32      885.72     91.00 o 
  22   2   4      187.06      212.40     40.28 o 
 -21   3   4        1.59       73.45     32.25 o 
 -19   3   4      187.23      213.15     54.18 o 
 -17   3   4        3.16       29.04     31.96 o 
 -15   3   4      496.12      548.68     47.50 o 
 -13   3   4      287.92      228.11     41.55 o 
 -11   3   4      690.73      679.51     40.08 o 
  -9   3   4        1.59       59.72     14.54 o 
  -7   3   4      537.23      594.00     28.53 o 
  -5   3   4     5727.34     6161.60     78.36 o 
  -3   3   4     5464.26     5873.93     74.05 o 
  -1   3   4      350.60      395.00     21.52 o 
   1   3   4     1626.77     1675.78     42.88 o 
   3   3   4     2753.61     2973.20     64.15 o 
   5   3   4      867.88      733.29     33.61 o 
   7   3   4     2903.25     2755.39     69.16 o 
   9   3   4      766.48      672.97     39.42 o 
  11   3   4      264.91      253.01     26.23 o 
  13   3   4      305.18      309.14     35.16 o 
  15   3   4      211.47      261.55     49.56 o 
  17   3   4      452.08      492.37     67.21 o 
  19   3   4      208.16      199.72     43.73 o 
  21   3   4      507.57      602.55     75.30 o 
 -20   4   4      281.02      243.91     30.61 o 
 -18   4   4      274.22      244.96     50.97 o 
 -16   4   4      265.98      252.12     47.94 o 
 -14   4   4      226.78      185.73     25.05 o 
 -12   4   4      327.01      344.13     46.95 o 
 -10   4   4       39.13       82.73     13.29 o 
  -8   4   4     1349.03     1375.67     45.23 o 
  -6   4   4      672.20      708.71     30.81 o 
  -4   4   4      975.91     1047.43     37.40 o 
  -2   4   4       44.36       66.15     12.85 o 
   0   4   4      142.66      158.89     15.79 o 
   2   4   4     1594.61     1490.43     53.16 o 
   4   4   4      114.68      133.57     16.73 o 
   6   4   4      437.66      420.53     30.87 o 
   8   4   4       95.33      101.26     21.06 o 
  10   4   4      628.59      654.32     46.04 o 
  12   4   4      286.21      271.32     34.87 o 
  14   4   4       16.49       54.73     34.42 o 
  16   4   4        2.84       60.37     30.46 o 
  18   4   4      131.31      180.88     48.35 o 
  20   4   4       15.33       77.28     29.05 o 
 -19   5   4      128.45      135.84     45.96 o 
 -17   5   4      316.22      319.14     49.09 o 
 -15   5   4     1266.79     1231.72     87.89 o 
 -13   5   4        7.08       53.76     16.18 o 
 -11   5   4      433.48      386.70     34.35 o 
  -9   5   4      105.07      117.53     18.20 o 
  -7   5   4      409.65      446.22     39.54 o 
  -5   5   4       51.66       53.67     16.89 o 
  -3   5   4     1827.41     1909.62     58.80 o 
  -1   5   4     1183.27     1157.57     50.49 o 
   1   5   4      723.99      740.26     40.41 o 
   3   5   4       31.91       35.95     15.77 o 
   5   5   4      203.44      203.41     25.91 o 
   7   5   4      158.15       96.14     25.52 o 
   9   5   4      282.49      236.18     33.02 o 
  11   5   4       25.90       29.45     21.60 o 
  13   5   4       60.99       25.66     34.46 o 
  15   5   4      332.93      380.20     48.84 o 
  17   5   4        4.30       19.83     53.91 o 
 -16   6   4      229.71      179.54     31.23 o 
 -14   6   4      136.41      138.98     35.79 o 
 -12   6   4     1377.74     1250.98     87.69 o 
 -10   6   4        6.64       14.78     31.89 o 
  -8   6   4      229.53      222.77     26.31 o 
  -6   6   4      822.86      820.60     60.14 o 
  -4   6   4      837.23      828.02     48.59 o 
  -2   6   4     2489.57     2537.88     95.93 o 
   0   6   4     1908.16     1792.52     65.37 o 
   2   6   4     1333.86     1344.85     62.70 o 
   4   6   4     1671.94     1696.28     69.13 o 
   6   6   4      528.23      512.38     43.80 o 
   8   6   4     2211.51     2274.10    125.48 o 
  10   6   4      265.93      256.54     48.96 o 
  12   6   4       32.56       65.02     24.07 o 
  14   6   4      447.46      459.55    101.68 o 
 -11   7   4      751.78      658.24     77.39 o 
  -9   7   4        0.97       44.09     24.61 o 
  -7   7   4      867.12      763.32     65.34 o 
  -5   7   4       22.09       83.83     25.31 o 
  -3   7   4     1357.43     1340.79     91.21 o 
  -1   7   4      126.37       94.18     24.61 o 
   1   7   4      887.08      877.42     64.81 o 
   3   7   4       49.85       43.37     23.02 o 
   5   7   4     1286.09     1393.96     86.93 o 
   7   7   4       44.56       61.63     30.99 o 
   9   7   4     1663.55     1557.49     95.56 o 
 -23   1   5      234.22      243.82     46.23 o 
 -21   1   5      611.81      454.15     78.40 o 
 -19   1   5        5.74       23.51     29.97 o 
 -17   1   5     1035.66      881.49     55.43 o 
 -15   1   5     2061.44     2023.97     64.81 o 
 -13   1   5     3445.40     3275.90     72.05 o 
 -11   1   5      123.05      172.64     20.36 o 
  -9   1   5       10.31       39.62     12.70 o 
  -7   1   5     1335.47     1293.63     37.67 o 
  -5   1   5      232.52      281.85     17.60 o 
  -3   1   5    12794.20    13276.57    128.55 o 
  -1   1   5     8664.43     8753.88    131.22 o 
   1   1   5       27.35       26.78      7.31 o 
   3   1   5     9989.60     9914.78     92.13 o 
   5   1   5      649.95      633.95     27.48 o 
   7   1   5     6815.55     6422.64     91.41 o 
   9   1   5        5.49       66.68     17.70 o 
  11   1   5      422.34      386.14     32.62 o 
  13   1   5      790.00      866.72     45.87 o 
  15   1   5      123.89      115.89     22.58 o 
  17   1   5      408.30      497.35     57.33 o 
  19   1   5      435.71      464.27     55.77 o 
  21   1   5     1562.50     1450.60    111.50 o 
 -22   2   5     2097.50     2214.88    157.57 o 
 -20   2   5        1.15       14.25     33.29 o 
 -18   2   5       60.48       39.86     21.57 o 
 -16   2   5      160.91      145.82     33.65 o 
 -14   2   5    12102.33    12857.92    193.50 o 
 -12   2   5     2364.51     2321.77     60.47 o 
 -10   2   5     9948.92    10338.21    126.79 o 
  -8   2   5     1395.89     1360.96     42.52 o 
  -6   2   5    46994.24    49315.95    461.50 o 
  -4   2   5     1607.23     1522.70     30.96 o 
  -2   2   5    36135.34    39684.05    289.83 o 
   0   2   5       23.41       24.38      7.03 o 
   2   2   5     6051.75     6164.34     70.45 o 
   4   2   5     2468.44     2501.83     48.06 o 
   6   2   5     7982.38     7767.29    121.54 o 
   8   2   5      463.13      478.53     33.58 o 
  10   2   5     4868.37     4400.78     86.04 o 
  12   2   5      440.27      493.77     36.34 o 
  14   2   5     9204.88     8968.68    207.98 o 
  16   2   5      274.51      340.86     48.44 o 
  18   2   5     3689.46     3437.33    178.12 o 
  20   2   5        8.35       14.77     39.80 o 
  22   2   5     1160.17     1122.03    101.37 o 
 -21   3   5      594.87      486.39     63.76 o 
 -19   3   5     1203.22     1316.06     90.61 o 
 -17   3   5     2651.53     2479.56    108.23 o 
 -15   3   5     8412.01     9022.45    204.02 o 
 -13   3   5     4921.29     4956.39    104.06 o 
 -11   3   5    12597.15    13615.46    164.32 o 
  -9   3   5     2973.42     3282.93     64.59 o 
  -7   3   5    16631.95    17209.48    171.02 o 
  -5   3   5    15970.26    16998.03    163.00 o 
  -3   3   5    14584.92    15538.28    140.28 o 
  -1   3   5    19809.12    20680.35    174.73 o 
   1   3   5     5605.19     5836.84     87.93 o 
   3   3   5    27977.38    29544.42    256.85 o 
   5   3   5     1153.00     1219.27     41.69 o 
   7   3   5    30861.32    32936.37    434.22 o 
   9   3   5      920.11      951.52     45.89 o 
  11   3   5     6279.56     6227.26    155.51 o 
  13   3   5     1770.48     1937.72    104.28 o 
  15   3   5      760.98      773.41     69.65 o 
  17   3   5       23.69       42.59     35.06 o 
  19   3   5     1424.69     1375.01    102.40 o 
  21   3   5     1330.52     1368.18    109.35 o 
 -20   4   5      532.32      452.70     50.62 o 
 -18   4   5     2527.91     2813.67    153.93 o 
 -16   4   5      425.71      427.85     49.56 o 
 -14   4   5     8414.55     9312.73    193.01 o 
 -12   4   5       75.69      115.39     23.63 o 
 -10   4   5     4212.00     4508.43     97.46 o 
  -8   4   5        7.69       60.90     17.43 o 
  -6   4   5    14881.77    15745.61    148.20 o 
  -4   4   5     1002.23     1158.66     38.69 o 
  -2   4   5    19248.07    21032.86    204.41 o 
   0   4   5     4169.70     4224.79     70.74 o 
   2   4   5    24403.70    26517.89    209.41 o 
   4   4   5       33.93       51.03     13.59 o 
   6   4   5    20117.46    21923.98    235.14 o 
   8   4   5      684.32      628.29     38.64 o 
  10   4   5     5657.54     5886.62    136.17 o 
  12   4   5     1307.21     1293.90     69.17 o 
  14   4   5     5902.15     6246.93    211.35 o 
  16   4   5     1101.91     1175.69     97.89 o 
  18   4   5     2401.18     2688.47    145.56 o 
 -19   5   5     1055.05     1177.20     88.09 o 
 -17   5   5     1021.50     1116.80     88.52 o 
 -15   5   5     1851.78     1854.42     99.39 o 
 -13   5   5     1578.14     1556.26     81.09 o 
 -11   5   5     5032.43     5303.26    126.99 o 
  -9   5   5     2395.55     2338.55     78.12 o 
  -7   5   5     4732.72     4452.73    102.28 o 
  -5   5   5     5059.52     5281.18    127.90 o 
  -3   5   5     1799.48     1759.63     54.67 o 
  -1   5   5     5395.67     5450.27    101.31 o 
   1   5   5     2964.54     2880.44     69.54 o 
   3   5   5     3433.49     3613.64     94.06 o 
   5   5   5     1844.23     1952.25     70.74 o 
   7   5   5     3534.95     3718.41    101.61 o 
   9   5   5     2976.78     2915.26     97.41 o 
  11   5   5     1285.90     1546.38     93.60 o 
  13   5   5     2266.29     2207.79    114.57 o 
  15   5   5     1065.45     1206.22    112.01 o 
  17   5   5      210.61      226.31     37.89 o 
 -16   6   5        6.34       12.87     33.98 o 
 -14   6   5      695.19      780.70     69.49 o 
 -12   6   5       14.22       35.49     28.10 o 
 -10   6   5      731.17      759.92     57.25 o 
  -8   6   5       79.52       99.44     32.45 o 
  -6   6   5     1114.53     1097.99     57.27 o 
  -4   6   5      114.84       90.00     18.06 o 
  -2   6   5     1952.88     1962.40     71.14 o 
   0   6   5       30.14       56.71     15.34 o 
   2   6   5     1509.18     1347.87     59.92 o 
   4   6   5        2.91       16.80     21.28 o 
   6   6   5     2430.17     2467.67    101.76 o 
   8   6   5       41.83       62.73     28.39 o 
  10   6   5     1456.27     1482.42    103.13 o 
  12   6   5        0.68       28.66     39.44 o 
  14   6   5      647.07      664.01     67.28 o 
 -11   7   5      309.06      200.67     36.52 o 
  -9   7   5      109.06       83.62     21.19 o 
  -7   7   5      451.24      359.81     63.24 o 
  -5   7   5      125.92       96.88     29.17 o 
  -3   7   5      344.73      364.46     48.11 o 
  -1   7   5      945.29      847.82     62.85 o 
   1   7   5      459.62      488.68     55.79 o 
   3   7   5      309.53      284.92     41.41 o 
   5   7   5      148.84      114.91     24.45 o 
   7   7   5       96.19       66.38     22.26 o 
   9   7   5       53.34       76.06     45.88 o 
 -24   0   6      670.27      567.09    189.38 o 
 -22   0   6     6738.70     7227.46    366.22 o 
 -20   0   6      278.15      408.42     70.51 o 
 -18   0   6     5672.06     6547.38    292.30 o 
 -16   0   6    13241.66    13058.09    537.98 o 
 -14   0   6     4654.66     4775.70    128.96 o 
 -12   0   6     2591.84     2314.57     85.47 o 
 -10   0   6     2164.86     2087.55     69.99 o 
  -8   0   6    23270.25    22996.82    273.91 o 
  -6   0   6       52.50      102.34     18.41 o 
  -4   0   6     1125.27     1207.93     33.21 o 
  -2   0   6     2312.29     2242.17     41.02 o 
   0   0   6     9219.49     8744.81     86.41 o 
   2   0   6    13282.67    13500.42    123.14 o 
   4   0   6     9065.86     7394.93    115.51 o 
   6   0   6      584.21      487.57     34.37 o 
   8   0   6    18088.42    17402.47    338.22 o 
  10   0   6       63.30       90.65     22.83 o 
  12   0   6     8916.67     9040.24    191.67 o 
  14   0   6     3257.44     3145.34    124.39 o 
  16   0   6     1794.83     1846.49    146.26 o 
  18   0   6      896.50      859.90    118.72 o 
  20   0   6      893.06     1065.70    138.31 o 
  22   0   6      586.88      664.68    116.45 o 
 -23   1   6       66.21       66.25     36.32 o 
 -21   1   6     4666.57     4574.53    203.86 o 
 -19   1   6      645.15      554.15     54.60 o 
 -17   1   6     9759.68    10341.48    229.59 o 
 -15   1   6      379.70      361.04     31.56 o 
 -13   1   6     9131.37     9084.56    119.40 o 
 -11   1   6     4039.76     4315.05     77.46 o 
  -9   1   6    12853.02    11926.76    147.59 o 
  -7   1   6     6324.64     6652.50    108.30 o 
  -5   1   6    24156.51    24415.50    239.19 o 
  -3   1   6      503.78      554.45     19.23 o 
  -1   1   6    37966.18    40459.61    555.92 o 
   1   1   6        5.16        3.36      8.38 o 
   3   1   6    13628.72    13205.21    143.68 o 
   5   1   6      204.63      206.24     18.74 o 
   7   1   6    21141.99    20122.75    189.01 o 
   9   1   6      916.67     1016.62     41.65 o 
  11   1   6     6974.57     6697.97    107.66 o 
  13   1   6        8.66       84.06     18.30 o 
  15   1   6     2521.36     2496.17    114.75 o 
  17   1   6     2499.79     2507.29    126.22 o 
  19   1   6     4541.30     4522.98    174.24 o 
  21   1   6      152.61      130.85     38.88 o 
 -22   2   6      862.79      782.96     80.46 o 
 -20   2   6       18.20       67.40     27.91 o 
 -18   2   6      756.72      811.83     64.06 o 
 -16   2   6      122.05      116.42     26.03 o 
 -14   2   6     5024.31     4982.42    113.38 o 
 -12   2   6      309.15      327.53     27.53 o 
 -10   2   6     4087.41     3889.48     75.29 o 
  -8   2   6     7533.01     7642.74    102.85 o 
  -6   2   6     5448.49     5255.08     77.59 o 
  -4   2   6     9379.82     9666.03     95.87 o 
  -2   2   6     5125.15     5494.81     79.63 o 
   0   2   6     8858.56     8578.98    113.38 o 
   2   2   6     2154.01     2281.02     41.17 o 
   4   2   6       84.58       54.14     14.86 o 
   6   2   6     3378.41     3175.25     67.59 o 
   8   2   6     2220.96     1984.61     56.00 o 
  10   2   6     3120.02     2950.40     74.80 o 
  12   2   6     6071.56     6028.05    122.58 o 
  14   2   6     1428.14     1449.23     86.50 o 
  16   2   6     2715.69     2780.61    123.58 o 
  18   2   6      528.12      432.99     90.62 o 
  20   2   6     1870.49     2133.19    126.12 o 
 -21   3   6      229.76      242.32     34.53 o 
 -19   3   6      282.73      267.04     54.67 o 
 -17   3   6      131.14      129.26     30.54 o 
 -15   3   6      313.41      388.32     40.88 o 
 -13   3   6     1612.24     1728.71     70.83 o 
 -11   3   6      297.17      262.64     27.64 o 
  -9   3   6       12.61       29.31     14.75 o 
  -7   3   6       38.38       64.85     10.53 o 
  -5   3   6      584.89      617.58     23.65 o 
  -3   3   6       84.43       47.13     10.16 o 
  -1   3   6     6146.86     6242.64     74.61 o 
   1   3   6     1220.73     1306.97     43.06 o 
   3   3   6     1968.01     1858.41     60.18 o 
   5   3   6       40.08       68.77     18.09 o 
   7   3   6     1241.38     1243.66     73.16 o 
   9   3   6       53.89       72.15     21.19 o 
  11   3   6      501.50      556.29     39.95 o 
  13   3   6      868.67      873.44     61.12 o 
  15   3   6      102.63      157.93     36.37 o 
  17   3   6       90.45      100.99     28.81 o 
  19   3   6      336.67      287.76     61.94 o 
 -20   4   6       91.99      107.46     40.43 o 
 -18   4   6      115.11      146.09     29.84 o 
 -16   4   6      533.31      494.09     53.57 o 
 -14   4   6       83.73       66.81     42.24 o 
 -12   4   6       16.00       71.25     16.37 o 
 -10   4   6       14.98       54.37     16.23 o 
  -8   4   6       36.63       22.88     19.26 o 
  -6   4   6     1011.07      961.05     36.79 o 
  -4   4   6     3355.17     3687.95     61.64 o 
  -2   4   6     1708.73     1619.52     42.39 o 
   0   4   6     1351.41     1372.93     63.09 o 
   2   4   6      119.19       89.39     16.36 o 
   4   4   6      262.35      313.95     26.67 o 
   6   4   6      194.62      203.25     34.73 o 
   8   4   6      604.48      615.98     45.99 o 
  10   4   6      297.66      245.44     28.64 o 
  12   4   6      362.27      252.91     40.73 o 
  14   4   6      553.80      565.38     64.32 o 
  16   4   6        5.59       94.60     39.36 o 
  18   4   6        4.26       89.61     38.69 o 
 -17   5   6      882.61      906.80     79.65 o 
 -15   5   6       42.31       57.43     22.13 o 
 -13   5   6     1357.14     1334.05     77.34 o 
 -11   5   6      261.57      187.91     23.24 o 
  -9   5   6      712.90      723.25     40.50 o 
  -7   5   6       26.80       68.78     19.50 o 
  -5   5   6      650.13      680.89     39.35 o 
  -3   5   6      154.46      122.29     20.13 o 
  -1   5   6     1225.88     1215.65     50.68 o 
   1   5   6      405.91      366.73     43.14 o 
   3   5   6      743.90      737.63     43.61 o 
   5   5   6       41.79       37.73     32.53 o 
   7   5   6     2358.46     2459.85     84.02 o 
   9   5   6      232.92      232.26     30.01 o 
  11   5   6     1011.50      962.28     85.26 o 
  13   5   6      180.79      173.52     37.06 o 
  15   5   6      125.44      138.68     36.05 o 
  17   5   6      146.13      219.39     48.93 o 
 -14   6   6     1128.83     1031.27     90.96 o 
 -12   6   6      759.57      598.33     60.43 o 
 -10   6   6      914.54      805.57     50.51 o 
  -8   6   6     1747.21     1480.50     71.04 o 
  -6   6   6      613.32      579.29     43.34 o 
  -4   6   6      544.19      456.53     34.15 o 
  -2   6   6       31.23       59.78     22.21 o 
   0   6   6      873.91      797.75     48.70 o 
   2   6   6       65.79       55.33     19.11 o 
   4   6   6      105.55       95.73     15.42 o 
   6   6   6       55.91       45.09     15.82 o 
   8   6   6      460.80      509.14     53.13 o 
  10   6   6      759.85      643.85     70.34 o 
  12   6   6      742.77      836.05     77.42 o 
  -9   7   6      843.72      826.52     67.45 o 
  -7   7   6       22.56       65.10     18.85 o 
  -5   7   6      973.96     1032.25     72.29 o 
  -3   7   6       35.47       91.79     30.99 o 
  -1   7   6     1670.24     1573.91     83.47 o 
   1   7   6       13.45       24.82     33.78 o 
   3   7   6     1093.72     1274.65     78.56 o 
   5   7   6      263.49      224.64     43.75 o 
   7   7   6     1835.72     1942.92    101.71 o 
   9   7   6       18.62       37.76     24.77 o 
 -23   1   7      163.23      141.48     27.58 o 
 -21   1   7      208.07      138.79     38.75 o 
 -19   1   7        4.81       93.03     28.98 o 
 -17   1   7      504.83      471.25     45.84 o 
 -15   1   7       38.97       76.00     17.54 o 
 -13   1   7      992.97     1033.23     43.46 o 
 -11   1   7      909.10      866.48     37.43 o 
  -9   1   7      532.89      572.53     27.12 o 
  -7   1   7     1182.75     1400.25     37.01 o 
  -5   1   7     4164.74     4025.46     57.73 o 
  -3   1   7     4298.78     4699.60     50.15 o 
  -1   1   7     1611.31     1675.36     31.48 o 
   1   1   7     6729.46     6433.05     95.18 o 
   3   1   7     2261.04     2496.64     47.04 o 
   5   1   7     8161.34     7595.81     98.11 o 
   7   1   7      485.37      538.71     34.33 o 
   9   1   7     3839.45     3768.21     76.59 o 
  11   1   7        7.76       64.47     16.93 o 
  13   1   7     3410.17     3349.12     90.71 o 
  15   1   7     1276.03     1146.99     89.46 o 
  17   1   7     1162.47     1199.54     94.60 o 
  19   1   7        6.14       30.55     34.92 o 
  21   1   7       97.82      108.75     30.93 o 
 -22   2   7       13.55       73.98     26.63 o 
 -20   2   7      660.91      800.44     82.02 o 
 -18   2   7      897.85      956.08     71.61 o 
 -16   2   7     4339.03     4311.38    135.47 o 
 -14   2   7      487.20      556.87     40.19 o 
 -12   2   7     9291.01     9807.36    143.57 o 
 -10   2   7     3120.22     3289.96     66.55 o 
  -8   2   7     6630.18     6302.46     88.71 o 
  -6   2   7      635.45      629.94     23.45 o 
  -4   2   7    14432.55    15373.85    153.14 o 
  -2   2   7     8777.62     9630.86    175.97 o 
   0   2   7    26374.17    28512.79    257.58 o 
   2   2   7     1067.27     1247.30     31.13 o 
   4   2   7    11959.18    12229.67    169.82 o 
   6   2   7     8506.42     9138.15    118.67 o 
   8   2   7     9788.29     9446.78    127.47 o 
  10   2   7      503.81      546.02     40.34 o 
  12   2   7     5498.21     5527.07    124.96 o 
  14   2   7      292.79      252.61     41.79 o 
  16   2   7       20.67       79.03     30.96 o 
  18   2   7      420.29      429.28     61.38 o 
  20   2   7      803.96      778.91     91.64 o 
 -21   3   7      362.43      466.77     62.00 o 
 -19   3   7      956.36     1108.35     89.15 o 
 -17   3   7      194.30      261.30     32.04 o 
 -15   3   7     1111.51     1060.13     62.94 o 
 -13   3   7      748.20      899.77     52.01 o 
 -11   3   7     1075.90     1151.64     45.72 o 
  -9   3   7       19.23       38.77     11.81 o 
  -7   3   7    10633.83    11881.01    148.74 o 
  -5   3   7     4300.38     4256.21     59.96 o 
  -3   3   7    15783.36    16879.52    156.77 o 
  -1   3   7      984.26     1001.48     30.63 o 
   1   3   7    10350.69    10710.50    114.69 o 
   3   3   7     2565.71     2598.81     53.56 o 
   5   3   7    16007.29    16687.51    177.77 o 
   7   3   7      649.59      685.52     37.01 o 
   9   3   7     4750.66     4607.56    114.59 o 
  11   3   7      301.78      304.54     34.45 o 
  13   3   7     4731.34     4998.40    153.90 o 
  15   3   7      229.15      193.89     58.20 o 
  17   3   7     4288.49     4049.66    190.73 o 
  19   3   7      248.70      177.56     42.23 o 
 -20   4   7     1452.85     1771.58    110.61 o 
 -18   4   7     1075.91     1073.92     69.49 o 
 -16   4   7     4106.56     4416.48    127.46 o 
 -14   4   7     2624.02     2521.64     90.62 o 
 -12   4   7     3403.84     3731.37    105.27 o 
 -10   4   7     1071.81     1036.20     48.80 o 
  -8   4   7     4471.13     4861.69     90.24 o 
  -6   4   7      418.65      437.62     25.24 o 
  -4   4   7     5620.75     5741.33     79.32 o 
  -2   4   7     1903.88     2006.36     44.79 o 
   0   4   7    11248.34    11524.69    145.47 o 
   2   4   7      292.87      345.92     24.35 o 
   4   4   7     9219.33     9458.36    133.70 o 
   6   4   7     7196.04     7649.82    140.21 o 
   8   4   7     6758.42     7119.61    173.32 o 
  10   4   7     1061.93     1127.66     68.74 o 
  12   4   7     2634.76     2731.50    112.87 o 
  14   4   7       75.96      100.76     34.05 o 
  16   4   7      605.25      749.55     76.89 o 
  18   4   7      499.83      440.90     59.85 o 
 -17   5   7      478.15      428.63     59.04 o 
 -15   5   7     1470.85     1466.10     79.04 o 
 -13   5   7     1282.26     1349.81     64.77 o 
 -11   5   7      898.06      842.05     51.46 o 
  -9   5   7     1588.67     1519.75     57.35 o 
  -7   5   7     6049.65     6461.11    141.46 o 
  -5   5   7     2094.99     2111.75     62.46 o 
  -3   5   7     8775.43     9050.66    152.66 o 
  -1   5   7     1539.16     1581.63     53.35 o 
   1   5   7     6227.75     6233.15    119.23 o 
   3   5   7      212.73      177.32     22.18 o 
   5   5   7     8166.56     8930.73    190.06 o 
   7   5   7       97.32       88.44     19.44 o 
   9   5   7     3500.42     3643.10    112.43 o 
  11   5   7        8.40       48.25     25.90 o 
  13   5   7     1765.11     1818.75    155.96 o 
  15   5   7        0.84       51.22     27.93 o 
 -14   6   7       40.54       43.09     32.40 o 
 -12   6   7     1632.23     1730.45     89.74 o 
 -10   6   7      111.88       96.94     19.55 o 
  -8   6   7     1745.29     1731.09     68.34 o 
  -6   6   7      372.37      320.40     33.19 o 
  -4   6   7      567.12      537.20     41.17 o 
  -2   6   7      241.84      129.59     35.81 o 
   0   6   7      231.42      216.09     24.96 o 
   2   6   7      101.75       96.52     19.43 o 
   4   6   7      392.20      405.95     35.81 o 
   6   6   7      116.60      109.09     22.26 o 
   8   6   7     1827.56     1933.50    101.36 o 
  10   6   7      303.32      282.61     67.24 o 
  12   6   7      932.40      983.33     85.09 o 
  -9   7   7       56.27       47.73     30.88 o 
  -7   7   7      168.94      101.19     30.62 o 
  -5   7   7        2.70       71.42     24.11 o 
  -3   7   7      170.36      126.15     25.81 o 
  -1   7   7       83.84       91.60     22.35 o 
   1   7   7      162.27      133.20     31.12 o 
   3   7   7       41.39       51.34     22.28 o 
   5   7   7      202.65      127.82     28.64 o 
   7   7   7        6.58       42.73     38.23 o 
 -22   0   8      518.82      389.73    141.74 o 
 -20   0   8      569.59      520.81     70.45 o 
 -18   0   8     7536.65     6625.35    376.87 o 
 -16   0   8     3787.50     3880.48    134.56 o 
 -14   0   8     8031.40     8348.83    351.72 o 
 -12   0   8    18642.14    20169.23    258.88 o 
 -10   0   8     4578.40     4298.17    102.14 o 
  -8   0   8    15035.91    15396.03    280.47 o 
  -6   0   8    18805.36    18717.54    290.66 o 
  -4   0   8     3238.79     3017.88     59.48 o 
  -2   0   8    57765.50    62251.51    610.39 o 
   0   0   8     4612.84     5067.19     82.35 o 
   2   0   8    18110.25    18083.60    226.83 o 
   4   0   8     1006.73      899.95     42.19 o 
   6   0   8    21281.34    21643.63    293.56 o 
   8   0   8     4473.58     5003.89    147.73 o 
  10   0   8     3904.44     3711.15    113.50 o 
  12   0   8     1166.61     1083.40     76.10 o 
  14   0   8      987.74     1034.86    114.01 o 
  16   0   8      110.96      145.48     55.27 o 
  18   0   8     9028.70     9528.90    337.18 o 
  20   0   8       10.05       96.45     56.43 o 
 -23   1   8     1091.80     1160.45     90.24 o 
 -21   1   8        2.56       35.85     28.21 o 
 -19   1   8     3414.22     3711.49    177.70 o 
 -17   1   8     1061.84     1166.77     62.89 o 
 -15   1   8     7526.54     7900.61    164.33 o 
 -13   1   8     1581.39     1729.93     56.14 o 
 -11   1   8    16871.94    18179.23    206.77 o 
  -9   1   8     5593.42     5564.79     79.90 o 
  -7   1   8    30514.07    33097.21    325.64 o 
  -5   1   8     2095.40     1964.82     34.60 o 
  -3   1   8    14086.84    15128.56    132.17 o 
  -1   1   8     3726.95     3700.01     45.56 o 
   1   1   8    22985.13    23239.88    184.63 o 
   3   1   8      489.73      445.28     22.30 o 
   5   1   8    13692.35    13061.63    153.71 o 
   7   1   8      945.88      964.26     38.95 o 
   9   1   8    13835.65    13973.87    173.08 o 
  11   1   8     1249.05     1234.81     52.89 o 
  13   1   8     3661.59     4002.40    127.25 o 
  15   1   8      921.31      895.85     75.63 o 
  17   1   8     5280.61     5460.40    243.01 o 
  19   1   8      589.30      587.23     71.38 o 
  21   1   8     1082.24     1005.37     88.19 o 
 -22   2   8      587.29      579.73     83.26 o 
 -20   2   8      844.45      872.49     76.18 o 
 -18   2   8     2942.93     2991.96    146.95 o 
 -16   2   8     3133.35     3396.51    107.55 o 
 -14   2   8     6047.13     6429.90    126.91 o 
 -12   2   8    11094.25    11982.90    161.33 o 
 -10   2   8     8241.63     8648.37    111.98 o 
  -8   2   8     2828.81     2803.31     50.42 o 
  -6   2   8    12130.31    12961.42    121.14 o 
  -4   2   8       24.79       27.41     16.28 o 
  -2   2   8    23795.96    26104.26    400.42 o 
   0   2   8       27.62       15.25     25.45 o 
   2   2   8    12636.97    13748.81    144.26 o 
   4   2   8      829.14      971.29     33.64 o 
   6   2   8    10136.31    10510.18    130.67 o 
   8   2   8     1515.20     1404.60     49.14 o 
  10   2   8     3060.81     2988.36     76.12 o 
  12   2   8        1.58       40.71     21.29 o 
  14   2   8      629.59      706.59     70.47 o 
  16   2   8      158.16      156.12     41.58 o 
  18   2   8      896.39      994.77     89.70 o 
  20   2   8       20.52        7.88     35.77 o 
 -21   3   8      150.11      145.40     35.18 o 
 -19   3   8      935.22      954.72     69.88 o 
 -17   3   8      245.13      208.54     27.23 o 
 -15   3   8     1657.87     1987.31     78.01 o 
 -13   3   8       15.64       27.69     19.08 o 
 -11   3   8      570.09      506.68     30.26 o 
  -9   3   8       18.03        7.57     12.21 o 
  -7   3   8      158.28      196.45     22.91 o 
  -5   3   8      333.26      352.23     15.94 o 
  -3   3   8      647.60      530.25     30.95 o 
  -1   3   8       13.68       34.20      8.13 o 
   1   3   8     2711.32     2543.80     47.64 o 
   3   3   8     1088.26     1100.23     36.89 o 
   5   3   8     2947.27     2955.54     62.65 o 
   7   3   8      177.58      163.59     20.62 o 
   9   3   8     2226.55     2232.73    100.83 o 
  11   3   8      258.42      279.22     38.02 o 
  13   3   8      551.05      527.75     47.94 o 
  15   3   8      467.10      432.86     55.71 o 
  17   3   8        1.79       65.54     29.49 o 
  19   3   8      148.63       64.62     32.81 o 
 -20   4   8        0.11       53.14     34.78 o 
 -18   4   8       81.45       33.32     19.08 o 
 -16   4   8        0.66       35.96     16.70 o 
 -14   4   8        6.44       43.75     18.49 o 
 -12   4   8        4.49       29.38     17.93 o 
 -10   4   8       63.06       70.17     14.56 o 
  -8   4   8        0.62       32.57     11.34 o 
  -6   4   8      441.79      537.66     25.82 o 
  -4   4   8       12.01       44.52      9.18 o 
  -2   4   8      175.45      178.74     14.94 o 
   0   4   8        9.78       39.66      9.83 o 
   2   4   8     1233.11     1174.78     41.14 o 
   4   4   8      302.36      303.08     45.13 o 
   6   4   8      554.29      565.94     41.42 o 
   8   4   8       14.89       48.45     22.34 o 
  10   4   8       53.66       56.73     19.20 o 
  12   4   8        0.81       39.19     31.64 o 
  14   4   8      150.56       88.45     30.93 o 
  16   4   8        0.18       95.42     49.36 o 
 -17   5   8       98.02       91.62     24.78 o 
 -15   5   8      326.64      401.74     96.87 o 
 -13   5   8     1414.72     1467.35     67.14 o 
 -11   5   8     1028.73     1053.36     56.41 o 
  -9   5   8     3561.63     3646.66     98.98 o 
  -7   5   8     1747.64     1691.05     58.93 o 
  -5   5   8      149.96      136.95     18.52 o 
  -3   5   8     1046.74     1054.70     42.55 o 
  -1   5   8        4.07       30.72     11.60 o 
   1   5   8     1463.60     1477.16     57.33 o 
   3   5   8       25.22       25.59     12.62 o 
   5   5   8       79.87       89.67     16.42 o 
   7   5   8       69.27       36.97     19.62 o 
   9   5   8      431.21      405.79     37.71 o 
  11   5   8      379.39      352.23     59.44 o 
  13   5   8       94.42      140.25     31.65 o 
  15   5   8      106.21       73.01     43.97 o 
 -14   6   8      656.99      618.18     77.83 o 
 -12   6   8      925.59      849.33     67.91 o 
 -10   6   8     1014.54      969.96     69.23 o 
  -8   6   8      149.51       78.31     19.71 o 
  -6   6   8     1611.81     1578.22     59.05 o 
  -4   6   8      258.52      268.27     30.29 o 
  -2   6   8     2851.84     2804.67    101.02 o 
   0   6   8      897.98      912.38     49.90 o 
   2   6   8      717.54      704.02     48.02 o 
   4   6   8       11.46       26.92     22.58 o 
   6   6   8     1169.72     1199.74     68.49 o 
   8   6   8      500.57      522.85     58.77 o 
  10   6   8      762.83      633.06     68.41 o 
  12   6   8       46.98       41.30     23.30 o 
  -9   7   8      291.52      176.11     44.63 o 
  -7   7   8     1855.50     2004.52    139.10 o 
  -5   7   8       38.56       90.38     24.87 o 
  -3   7   8     1937.83     1900.36     92.94 o 
  -1   7   8       17.16       59.82     27.44 o 
   1   7   8     1359.06     1217.63    103.63 o 
   3   7   8       48.93       58.69     23.72 o 
   5   7   8      645.50      628.43     61.76 o 
 -23   1   9      566.33      580.35    126.52 o 
 -21   1   9     1943.48     1968.95    222.64 o 
 -19   1   9       21.32       71.09     37.81 o 
 -17   1   9     2505.44     2610.13     92.82 o 
 -15   1   9      336.84      301.91     26.93 o 
 -13   1   9     4317.33     4506.57    115.14 o 
 -11   1   9      527.00      555.01     37.75 o 
  -9   1   9       76.08       66.53     14.03 o 
  -7   1   9       17.67       17.43     14.35 o 
  -5   1   9     2655.97     3248.99     44.83 o 
  -3   1   9      286.20      230.23     11.49 o 
  -1   1   9       31.11       24.32      5.73 o 
   1   1   9     2773.38     3047.63     49.07 o 
   3   1   9     1394.47     1289.73     34.94 o 
   5   1   9     1897.24     1897.98     50.95 o 
   7   1   9     1970.25     2054.82     57.81 o 
   9   1   9        8.85       30.82     19.91 o 
  11   1   9      602.50      591.27     43.02 o 
  13   1   9       55.88       60.23     28.20 o 
  15   1   9      266.72      303.15     52.12 o 
  17   1   9       38.56       56.14     28.60 o 
  19   1   9       12.30       73.72     40.44 o 
 -22   2   9      605.06      486.29     92.47 o 
 -20   2   9     1851.11     2030.43    126.35 o 
 -18   2   9      995.69      963.17     71.39 o 
 -16   2   9      107.32       88.56     19.55 o 
 -14   2   9     2432.68     2393.33     72.38 o 
 -12   2   9      461.59      410.61     29.10 o 
 -10   2   9      390.67      331.57     22.10 o 
  -8   2   9     3041.08     3157.77     65.55 o 
  -6   2   9     2955.53     3225.69     58.79 o 
  -4   2   9     5067.37     5521.11    130.39 o 
  -2   2   9     5998.16     6540.02    222.25 o 
   0   2   9       65.62       71.36      8.95 o 
   2   2   9     4389.55     4424.59     61.82 o 
   4   2   9     4781.96     4836.72     75.26 o 
   6   2   9     7247.09     7450.56    100.16 o 
   8   2   9     1627.00     1548.76     54.73 o 
  10   2   9     4375.92     4167.91     95.47 o 
  12   2   9     3475.58     3421.86    108.54 o 
  14   2   9      391.89      471.75     58.41 o 
  16   2   9     4647.11     4658.19    219.67 o 
  18   2   9      239.81      193.28     53.12 o 
 -21   3   9     1087.48     1121.81    107.87 o 
 -19   3   9       97.62       93.20     38.24 o 
 -17   3   9     2388.92     2621.78     95.36 o 
 -15   3   9      189.59      226.73     32.05 o 
 -13   3   9     8263.58     9217.86    192.83 o 
 -11   3   9     1539.76     1723.47     50.43 o 
  -9   3   9     4602.10     4465.42     76.34 o 
  -7   3   9     4256.91     4232.16     97.56 o 
  -5   3   9     3931.92     3962.69     54.36 o 
  -3   3   9       29.10       72.17     24.48 o 
  -1   3   9     6234.62     6596.93     83.35 o 
   1   3   9      460.79      531.51     23.60 o 
   3   3   9     3488.28     3703.22     63.36 o 
   5   3   9     2378.44     2375.78     58.41 o 
   7   3   9     9246.91     9407.76    163.23 o 
   9   3   9        3.02       47.55     22.93 o 
  11   3   9     3193.62     3184.88    151.68 o 
  13   3   9       38.93       66.87     21.52 o 
  15   3   9     2987.34     3097.20    135.28 o 
  17   3   9       10.40       46.61     43.72 o 
 -18   4   9     2064.19     2162.98    134.21 o 
 -16   4   9      279.93      313.40     37.81 o 
 -14   4   9     2959.51     3036.21    114.37 o 
 -12   4   9      265.93      265.35     27.75 o 
 -10   4   9      526.17      536.99     32.81 o 
  -8   4   9     1390.32     1445.87     49.06 o 
  -6   4   9     4592.01     4938.80     92.72 o 
  -4   4   9     3221.86     3091.84     63.60 o 
  -2   4   9     7566.18     7983.03    116.35 o 
   0   4   9      284.45      253.19     19.21 o 
   2   4   9     4436.04     4442.81     93.43 o 
   4   4   9     3463.78     3443.58     83.20 o 
   6   4   9     6799.86     7477.59    149.70 o 
   8   4   9     2483.11     2452.55     84.15 o 
  10   4   9     1178.99     1322.45     65.32 o 
  12   4   9     1855.64     1902.32    106.15 o 
  14   4   9      703.74      791.10     78.20 o 
  16   4   9     2668.71     2481.20    132.29 o 
 -17   5   9     1139.18     1211.00    104.41 o 
 -15   5   9      215.93      132.48     30.99 o 
 -13   5   9     3398.94     3170.50    142.67 o 
 -11   5   9      243.45      281.20     28.65 o 
  -9   5   9     4625.67     5014.46    136.28 o 
  -7   5   9       25.43       21.97     19.42 o 
  -5   5   9     5611.39     5739.63    136.43 o 
  -3   5   9      448.03      422.94     26.07 o 
  -1   5   9     3026.16     3141.28     81.57 o 
   1   5   9      289.03      251.50     28.59 o 
   3   5   9      733.06      750.60     43.70 o 
   5   5   9      158.92      157.21     22.97 o 
   7   5   9     2232.15     2361.88     99.60 o 
   9   5   9       11.48       11.27     25.43 o 
  11   5   9      727.66      773.41     75.13 o 
  13   5   9       12.86       16.16     48.08 o 
 -12   6   9       57.94       40.53     28.33 o 
 -10   6   9       82.08      102.77     36.01 o 
  -8   6   9      255.36      255.05     36.35 o 
  -6   6   9      293.28      293.97     32.80 o 
  -4   6   9      141.47      115.63     23.74 o 
  -2   6   9      926.73      954.97     51.82 o 
   0   6   9      210.64      187.86     24.41 o 
   2   6   9      584.14      590.88     44.12 o 
   4   6   9      254.11      256.38     52.17 o 
   6   6   9      590.34      502.37     42.55 o 
   8   6   9      216.86      153.74     33.85 o 
  10   6   9       44.00       66.96     23.20 o 
  -7   7   9       28.04      126.73     57.11 o 
  -5   7   9      422.63      301.04     59.96 o 
  -3   7   9      140.94      138.72     42.80 o 
  -1   7   9      413.21      475.95     92.25 o 
   1   7   9        4.55       47.51     41.78 o 
   3   7   9      434.69      380.68    121.51 o 
 -22   0  10      592.48      457.98     84.00 o 
 -20   0  10     3279.65     3122.77    704.10 o 
 -18   0  10     3200.72     3046.29    241.00 o 
 -16   0  10     8407.35     8747.16    240.41 o 
 -14   0  10       17.01       38.60     19.75 o 
 -12   0  10    17480.88    18961.93    335.99 o 
 -10   0  10      124.69      232.19     41.74 o 
  -8   0  10    35622.84    40341.64    504.63 o 
  -6   0  10       94.18       66.81     17.67 o 
  -4   0  10    29626.88    32895.21    399.96 o 
  -2   0  10     1528.26     1766.14     48.64 o 
   0   0  10    15474.18    15251.97    201.66 o 
   2   0  10     4667.86     4778.77     94.54 o 
   4   0  10    12718.13    12967.63    327.78 o 
   6   0  10      805.25      759.06     49.57 o 
   8   0  10    18839.59    19727.52    295.49 o 
  10   0  10     1696.69     1725.61     89.13 o 
  12   0  10     2705.44     2847.53    133.40 o 
  14   0  10      280.53      298.93     83.89 o 
  16   0  10     4735.68     5072.87    258.45 o 
  18   0  10      140.35      144.06     77.49 o 
  20   0  10     1216.01     1592.17    158.50 o 
 -21   1  10      993.10      785.00     75.30 o 
 -19   1  10      734.60      657.77     80.36 o 
 -17   1  10     2020.26     2070.56    144.44 o 
 -15   1  10     4290.66     4087.09    114.49 o 
 -13   1  10    11070.72    11666.88    172.57 o 
 -11   1  10     1544.29     1572.57     49.85 o 
  -9   1  10    11560.94    12697.70    122.30 o 
  -7   1  10     9953.99    10725.70    114.28 o 
  -5   1  10     7747.56     8351.37     87.65 o 
  -3   1  10    27565.80    30085.65    244.31 o 
  -1   1  10    14678.55    15857.97    143.25 o 
   1   1  10    19402.81    21066.79    189.59 o 
   3   1  10       79.29       44.27     10.47 o 
   5   1  10    21003.72    22511.23    199.23 o 
   7   1  10    11922.33    12271.18    147.92 o 
   9   1  10     5707.05     5860.83    111.53 o 
  11   1  10     1348.98     1356.14     59.88 o 
  13   1  10     2706.14     2831.27    112.66 o 
  15   1  10     1664.18     1773.63    121.32 o 
  17   1  10     1505.88     1565.57    128.60 o 
  19   1  10      339.37      300.44     59.35 o 
 -22   2  10        2.85       21.99     26.78 o 
 -20   2  10     1505.87     1762.33    100.72 o 
 -18   2  10      150.50      109.42     31.94 o 
 -16   2  10      865.87      934.37     58.85 o 
 -14   2  10       17.52       57.09     20.15 o 
 -12   2  10     3277.37     3488.16     73.90 o 
 -10   2  10       46.28       32.34     16.40 o 
  -8   2  10    11408.17    12098.23    188.20 o 
  -6   2  10      415.72      384.10     17.93 o 
  -4   2  10     8813.29     9237.16    170.99 o 
  -2   2  10     1559.29     1648.99     69.52 o 
   0   2  10     5948.70     5959.33     84.07 o 
   2   2  10      584.53      611.51     22.97 o 
   4   2  10     5432.69     5583.19     77.16 o 
   6   2  10      378.46      375.17     27.68 o 
   8   2  10     5367.27     5096.15    104.05 o 
  10   2  10       31.67       79.73     21.84 o 
  12   2  10     3692.11     3617.95    114.08 o 
  14   2  10       98.58      115.15     38.87 o 
  16   2  10     2227.23     2277.84    152.37 o 
  18   2  10        6.75       -3.81     31.69 o 
 -19   3  10      413.79      345.90     43.96 o 
 -17   3  10       20.65       44.09     21.14 o 
 -15   3  10     1093.12     1126.44     58.50 o 
 -13   3  10      207.59      206.53     29.34 o 
 -11   3  10      913.69      965.40     37.42 o 
  -9   3  10      203.24      227.32     14.08 o 
  -7   3  10       11.25      -13.06     13.65 o 
  -5   3  10     1193.57     1149.80     67.85 o 
  -3   3  10     1704.24     1842.43     89.13 o 
  -1   3  10     2831.22     2967.40    107.49 o 
   1   3  10        4.79       50.03     13.34 o 
   3   3  10     2471.42     2386.41     50.81 o 
   5   3  10     2887.51     2913.87     68.38 o 
   7   3  10      386.38      434.26     36.06 o 
   9   3  10      984.87     1038.50     56.74 o 
  11   3  10      207.57      210.79     28.43 o 
  13   3  10     1007.57     1011.81     74.10 o 
  15   3  10        1.46       70.31     26.21 o 
  17   3  10       42.09       72.71     31.35 o 
 -18   4  10      126.80      139.53     41.65 o 
 -16   4  10       31.28       54.91     32.00 o 
 -14   4  10       35.22       42.47     12.74 o 
 -12   4  10      287.82      280.45     26.62 o 
 -10   4  10       72.86       43.69     17.14 o 
  -8   4  10      419.59      362.14     20.75 o 
  -6   4  10       74.75       86.53     19.06 o 
  -4   4  10      328.67      340.04     67.95 o 
  -2   4  10      227.71      255.52     53.40 o 
   0   4  10       13.43       58.20     20.76 o 
   2   4  10       54.36       72.25     14.86 o 
   4   4  10        0.61       32.95     24.35 o 
   6   4  10      524.53      504.48     36.93 o 
   8   4  10       97.39       66.55    194.71 o 
  10   4  10       36.41       40.85     21.93 o 
  12   4  10      266.92      315.66     39.55 o 
  14   4  10        4.89       63.12     30.32 o 
  16   4  10       29.17       81.37     28.48 o 
 -15   5  10      179.93      157.82     35.57 o 
 -13   5  10      432.24      335.73     36.03 o 
 -11   5  10      127.12       99.24     22.36 o 
  -9   5  10       16.55       38.22     66.93 o 
  -7   5  10      117.46      102.11     21.03 o 
  -5   5  10        3.40        4.71     19.74 o 
  -3   5  10     2153.65     2049.18     54.41 o 
  -1   5  10     2641.81     2610.25     74.30 o 
   1   5  10     2299.89     2318.65     64.83 o 
   3   5  10      213.72      171.00     22.86 o 
   5   5  10     2151.17     2133.14     88.31 o 
   7   5  10      976.34      935.36     57.77 o 
   9   5  10      117.11       98.87     33.91 o 
  11   5  10        6.16        8.01     37.88 o 
  13   5  10       47.75       83.01     23.11 o 
 -12   6  10      409.15      353.62     63.15 o 
 -10   6  10        3.58       35.40     19.12 o 
  -8   6  10     2096.92     2021.55    155.52 o 
  -6   6  10       10.97       -8.99     34.89 o 
  -4   6  10     2388.35     2365.00    132.57 o 
  -2   6  10       29.39       53.54     34.54 o 
   0   6  10     1815.54     1759.89    106.70 o 
   2   6  10      218.62      126.60     28.79 o 
   4   6  10     1178.48     1142.32     72.20 o 
   6   6  10       31.00       20.68     24.97 o 
   8   6  10      632.72      676.45     68.21 o 
  -3   7  10     1429.20     1334.67    136.49 o 
  -1   7  10      939.87      795.12    116.00 o 
   1   7  10      962.87      941.27    127.27 o 
 -21   1  11        0.68       40.58     25.04 o 
 -19   1  11      127.99      135.25     30.35 o 
 -17   1  11       41.11       17.53     21.00 o 
 -15   1  11      630.29      632.98     43.07 o 
 -13   1  11      811.15      797.85     38.77 o 
 -11   1  11      388.88      393.84     29.14 o 
  -9   1  11       18.68       29.69     13.16 o 
  -7   1  11     1755.48     1761.97     38.52 o 
  -5   1  11        9.39       22.90     10.24 o 
  -3   1  11     4144.92     4213.01     62.47 o 
  -1   1  11     3923.19     4302.03     59.39 o 
   1   1  11     2366.48     2517.81     51.83 o 
   3   1  11      251.97      287.06     23.40 o 
   5   1  11     5718.34     6131.66     98.22 o 
   7   1  11       65.58       88.53     17.83 o 
   9   1  11      409.54      424.06     33.31 o 
  11   1  11        5.17       79.32     24.32 o 
  13   1  11     1369.38     1506.12     81.19 o 
  15   1  11      631.52      596.43     71.20 o 
  17   1  11      123.46      158.36     46.73 o 
 -20   2  11      862.83      726.77     92.17 o 
 -18   2  11      330.81      193.89     32.73 o 
 -16   2  11       26.03       40.89     15.55 o 
 -14   2  11     3182.00     2965.24    119.73 o 
 -12   2  11     1023.45      970.92     37.72 o 
 -10   2  11     2320.02     2565.25     56.31 o 
  -8   2  11     2342.17     2760.93     63.78 o 
  -6   2  11     4481.80     4597.22    165.47 o 
  -4   2  11     2453.33     2874.27    115.40 o 
  -2   2  11     3034.42     3057.76     88.58 o 
   0   2  11     1594.01     1613.31     47.70 o 
   2   2  11     4569.01     4866.37     69.87 o 
   4   2  11     1029.38      964.42     36.87 o 
   6   2  11     5638.28     5962.81    114.65 o 
   8   2  11      977.06      913.37     46.10 o 
  10   2  11       16.58       43.76     15.38 o 
  12   2  11      599.90      618.12     52.26 o 
  14   2  11     2080.78     2278.48    120.64 o 
  16   2  11      606.65      756.59     80.12 o 
  18   2  11      201.27      179.58     36.16 o 
 -19   3  11     1852.21     1956.53    106.97 o 
 -17   3  11      149.47      118.42     26.90 o 
 -15   3  11     6786.23     6945.95    300.88 o 
 -13   3  11      655.88      687.15     37.61 o 
 -11   3  11     3133.10     3212.03     76.87 o 
  -9   3  11      519.51      590.39     34.16 o 
  -7   3  11     8501.80     9415.49    255.36 o 
  -5   3  11     2075.92     1997.82    110.06 o 
  -3   3  11    11933.63    13288.09    290.94 o 
  -1   3  11      216.64      153.73     30.14 o 
   1   3  11     1153.99     1171.65     40.67 o 
   3   3  11       87.55       65.84      9.46 o 
   5   3  11     7643.49     8072.75    145.60 o 
   7   3  11      808.70      833.18     47.94 o 
   9   3  11     1108.11     1141.75     59.70 o 
  11   3  11       52.69       36.22     21.37 o 
  13   3  11     2728.47     2822.44    128.07 o 
  15   3  11      600.24      624.69     85.61 o 
  17   3  11      818.30      761.78     90.86 o 
 -18   4  11      506.46      495.60     68.73 o 
 -16   4  11     1520.26     1476.05    122.27 o 
 -14   4  11     6004.26     5962.76    245.54 o 
 -12   4  11     1279.73     1203.28     73.78 o 
 -10   4  11     4308.19     4319.85    131.60 o 
  -8   4  11      590.67      617.68     32.69 o 
  -6   4  11     2638.06     2819.38    168.27 o 
  -4   4  11     1213.43     1326.28    118.32 o 
  -2   4  11     1367.11     1369.08    114.63 o 
   0   4  11      696.20      685.72     34.26 o 
   2   4  11      941.93      993.98     37.84 o 
   4   4  11     1972.59     1940.29     60.83 o 
   6   4  11     3432.17     3711.94     94.43 o 
   8   4  11     2638.18     2576.58    101.74 o 
  10   4  11      911.81     1030.80     65.57 o 
  12   4  11      325.47      265.81     33.74 o 
  14   4  11     1451.30     1454.84     96.86 o 
 -15   5  11     1829.11     1901.27    156.78 o 
 -13   5  11      602.89      591.87     69.46 o 
 -11   5  11      999.90      967.38     76.85 o 
  -9   5  11       50.92       42.02     49.73 o 
  -7   5  11     3423.48     3592.20    204.46 o 
  -5   5  11       25.19        8.75     41.81 o 
  -3   5  11     5661.80     6077.84    286.69 o 
  -1   5  11      116.90      115.90     34.04 o 
   1   5  11     3067.05     3207.70     93.07 o 
   3   5  11      444.35      479.23     33.59 o 
   5   5  11     3040.95     3036.27     88.51 o 
   7   5  11        5.37       21.31     22.02 o 
   9   5  11      720.74      709.97     76.78 o 
  11   5  11      365.48      266.90     68.00 o 
 -10   6  11       43.15      -18.64     59.21 o 
  -8   6  11      936.96      945.23    137.39 o 
  -6   6  11      229.85      192.42     44.98 o 
  -4   6  11      935.51      913.78    114.73 o 
  -2   6  11      387.58      305.00     58.00 o 
   0   6  11      544.66      488.29     67.89 o 
   2   6  11      404.52      394.88     66.96 o 
   4   6  11      198.85      154.87     40.79 o 
   6   6  11      484.90      343.83     51.37 o 
   8   6  11      319.51      247.03     57.04 o 
 -20   0  12       45.20       39.68     74.92 o 
 -18   0  12     2476.81     2685.89    228.15 o 
 -16   0  12     2773.53     2810.09    208.99 o 
 -14   0  12    13426.74    14070.96    358.99 o 
 -12   0  12       29.36       60.14     20.35 o 
 -10   0  12     7388.90     7737.22    172.84 o 
  -8   0  12     2505.90     2508.43     74.25 o 
  -6   0  12    10590.51    10341.80    154.67 o 
  -4   0  12       49.90       65.10     17.99 o 
  -2   0  12    18155.74    19145.95    218.56 o 
   0   0  12     2317.33     2278.71     90.69 o 
   2   0  12     5639.36     5815.49    112.84 o 
   4   0  12     2186.66     2253.42     75.39 o 
   6   0  12    11821.99    12370.46    360.25 o 
   8   0  12      165.22      227.00     33.90 o 
  10   0  12     1462.00     1438.69     83.58 o 
  12   0  12     6026.23     6445.80    301.84 o 
  14   0  12     2209.75     2128.52    349.72 o 
  16   0  12      368.14      426.25    140.48 o 
  18   0  12      936.83      903.25    118.75 o 
 -21   1  12     1709.41     1484.07    112.86 o 
 -19   1  12      510.08      428.66     48.57 o 
 -17   1  12     2307.13     2075.55     81.02 o 
 -15   1  12      134.77      144.60     21.26 o 
 -13   1  12     1358.90     1393.84     52.05 o 
 -11   1  12      237.23      227.91     19.27 o 
  -9   1  12     7330.76     8107.00    123.01 o 
  -7   1  12       80.21       83.85     11.96 o 
  -5   1  12     8222.63     8958.33     92.42 o 
  -3   1  12    11301.76    12284.86    109.98 o 
  -1   1  12     4481.54     4255.71     55.71 o 
   1   1  12     1282.62     1291.78     36.59 o 
   3   1  12     9003.51     9261.74    112.10 o 
   5   1  12     1410.26     1388.25     46.96 o 
   7   1  12     6754.79     6948.33    131.76 o 
   9   1  12        5.25       57.30     11.68 o 
  11   1  12     7416.46     8096.41    182.25 o 
  13   1  12      117.94      149.34     36.35 o 
  15   1  12     2406.29     2611.64    148.99 o 
  17   1  12      145.22      169.18     45.51 o 
 -20   2  12       32.99       51.20     22.07 o 
 -18   2  12      753.95      735.60     61.55 o 
 -16   2  12       40.76       47.03     19.45 o 
 -14   2  12     3445.13     3528.60    128.33 o 
 -12   2  12      469.85      418.23     26.73 o 
 -10   2  12     5892.24     6319.04     94.32 o 
  -8   2  12     1047.99     1081.42     50.45 o 
  -6   2  12    11849.79    12749.17    235.41 o 
  -4   2  12     1988.81     2082.55     81.77 o 
  -2   2  12     9347.07    10014.35    179.92 o 
   0   2  12     3185.08     3457.18     66.28 o 
   2   2  12     3964.46     4001.14     67.81 o 
   4   2  12     4747.04     5173.87     92.26 o 
   6   2  12     1933.66     1883.53     57.18 o 
   8   2  12      519.01      496.80     36.85 o 
  10   2  12      139.36      141.82     20.03 o 
  12   2  12     1562.69     1564.39     94.85 o 
  14   2  12      657.46      714.41     72.44 o 
  16   2  12      331.22      348.83     52.38 o 
 -19   3  12      320.03      310.63     80.50 o 
 -17   3  12       48.05       56.72     23.85 o 
 -15   3  12      265.86      228.46     39.18 o 
 -13   3  12       36.58       30.21     11.83 o 
 -11   3  12      100.96       73.74     19.36 o 
  -9   3  12     1246.87     1122.07     40.01 o 
  -7   3  12      177.40      207.46     54.28 o 
  -5   3  12     2045.61     2104.99     93.43 o 
  -3   3  12       42.65       67.16     25.50 o 
  -1   3  12      969.47      958.25     66.39 o 
   1   3  12     1256.65     1339.17     41.10 o 
   3   3  12      814.84      833.86     28.03 o 
   5   3  12      130.46      112.85     16.12 o 
   7   3  12      198.18      217.19     24.95 o 
   9   3  12       22.32       51.86     23.45 o 
  11   3  12      472.72      476.55     48.56 o 
  13   3  12      104.38       95.40     29.10 o 
  15   3  12      722.36      806.00     83.19 o 
 -16   4  12      164.39      150.42    101.62 o 
 -14   4  12      343.07      182.42     50.72 o 
 -12   4  12      517.20      498.89     60.38 o 
 -10   4  12      431.25      370.48     45.37 o 
  -8   4  12      562.02      606.91     91.15 o 
  -6   4  12       88.60      122.67     30.13 o 
  -4   4  12      331.83      351.65     74.66 o 
  -2   4  12      265.93      340.62     57.70 o 
   0   4  12      192.48      186.46     44.46 o 
   2   4  12        1.89       26.61     31.25 o 
   4   4  12       76.99       58.16     14.15 o 
   6   4  12       59.03       40.72     12.95 o 
   8   4  12       33.27       46.59     23.42 o 
  10   4  12        7.20       22.76     29.55 o 
  12   4  12      120.39       66.89     48.23 o 
  14   4  12        1.48       45.47     31.44 o 
 -13   5  12      157.43      184.08     62.04 o 
 -11   5  12       68.05       50.52     74.20 o 
  -9   5  12      913.62     1060.11    122.61 o 
  -7   5  12       31.99       25.42     36.97 o 
  -5   5  12      675.56      548.54     84.64 o 
  -3   5  12      755.43      752.90     98.18 o 
  -1   5  12       74.38       75.34     25.23 o 
   1   5  12       58.50       49.72    138.35 o 
   3   5  12     1239.58     1190.62     55.90 o 
   5   5  12       34.78       49.85     16.32 o 
   7   5  12      519.07      499.47     77.97 o 
   9   5  12       22.79       61.61     22.28 o 
  11   5  12      281.30      251.13     43.48 o 
 -10   6  12      902.44      829.89    111.48 o 
  -8   6  12       16.39       99.73     45.63 o 
  -6   6  12      929.67      921.95    125.24 o 
  -4   6  12       68.62      107.23     49.21 o 
  -2   6  12      499.27      510.32    148.02 o 
   0   6  12      415.92      287.40     60.32 o 
   2   6  12      585.62      745.53    105.29 o 
   4   6  12      868.60      912.75    114.97 o 
   6   6  12      912.15      787.10    114.70 o 
 -19   1  13        8.88       48.39     26.73 o 
 -17   1  13     2104.72     1948.10     86.83 o 
 -15   1  13      322.69      281.16     27.00 o 
 -13   1  13     3287.39     3211.65     84.04 o 
 -11   1  13      747.49      822.36     35.04 o 
  -9   1  13     2902.74     2929.07     61.27 o 
  -7   1  13     1821.02     1808.24     41.35 o 
  -5   1  13     3040.06     2980.19     54.16 o 
  -3   1  13      769.15      719.44     26.95 o 
  -1   1  13      142.88      146.80     21.96 o 
   1   1  13      768.30      764.82     31.34 o 
   3   1  13      541.28      538.35     30.78 o 
   5   1  13     1132.37     1104.17     46.14 o 
   7   1  13       47.48       60.93     14.91 o 
   9   1  13      157.37      221.03     26.09 o 
  11   1  13      302.47      308.40     52.26 o 
  13   1  13       26.75      111.32     43.96 o 
  15   1  13      748.75      700.45     80.51 o 
 -20   2  13      365.40      192.32     47.61 o 
 -18   2  13      402.83      338.10     55.57 o 
 -16   2  13     2642.29     2337.34    145.20 o 
 -14   2  13     4654.70     4651.69    169.67 o 
 -12   2  13      409.91      418.36     25.99 o 
 -10   2  13      457.94      505.14     31.53 o 
  -8   2  13     4348.79     4841.53     95.80 o 
  -6   2  13      111.56       80.00     22.34 o 
  -4   2  13     7126.96     8167.82    189.51 o 
  -2   2  13      624.41      642.01     49.98 o 
   0   2  13     1682.63     1787.28     46.94 o 
   2   2  13      282.55      248.27     16.22 o 
   4   2  13     6250.25     6384.23    108.81 o 
   6   2  13      737.71      666.16     35.45 o 
   8   2  13      598.42      626.72     43.77 o 
  10   2  13       28.67       72.22     18.68 o 
  12   2  13     3748.14     4101.58    162.98 o 
  14   2  13      398.07      308.88     62.00 o 
  16   2  13      968.02      907.63     88.10 o 
 -17   3  13     2390.85     2218.83    370.12 o 
 -15   3  13      610.74      646.45     94.44 o 
 -13   3  13     4791.92     4966.99    306.45 o 
 -11   3  13      596.51      519.28     32.47 o 
  -9   3  13     5509.62     6131.64    250.21 o 
  -7   3  13      541.71      454.04     76.49 o 
  -5   3  13    11745.10    12837.76    227.36 o 
  -3   3  13      124.20      123.79     22.87 o 
  -1   3  13     1317.79     1241.59     73.19 o 
   1   3  13     1535.18     1604.63     44.59 o 
   3   3  13     3991.15     4122.07    168.83 o 
   5   3  13     2212.16     2402.30     73.63 o 
   7   3  13     3510.27     3582.98    139.22 o 
   9   3  13      152.02      184.28     25.91 o 
  11   3  13     1854.20     1870.20     91.99 o 
  13   3  13      232.49      167.13     37.73 o 
 -16   4  13     2396.81     2445.56    176.02 o 
 -14   4  13     2287.81     2205.65    282.55 o 
 -12   4  13      571.06      665.68     99.34 o 
 -10   4  13      124.51      136.23     56.35 o 
  -8   4  13     1844.09     1888.08    158.94 o 
  -6   4  13     1910.41     1793.18    142.92 o 
  -4   4  13     3343.72     3666.99    200.31 o 
  -2   4  13     1447.35     1559.78    128.01 o 
   0   4  13     5867.37     6506.96    291.93 o 
   2   4  13      996.11     1114.35     51.34 o 
   4   4  13     7818.31     8085.88    278.98 o 
   6   4  13     1502.79     1487.60     54.85 o 
   8   4  13     2607.10     2655.41    125.23 o 
  10   4  13       45.43       91.65     35.31 o 
  12   4  13     3011.99     2964.03    142.86 o 
 -13   5  13     2571.34     2759.91    193.23 o 
 -11   5  13      512.51      483.50     74.06 o 
  -9   5  13     3058.39     3415.90    185.75 o 
  -7   5  13      771.70      661.13     95.55 o 
  -5   5  13     3362.68     3465.56    238.06 o 
  -3   5  13      537.65      429.00    148.21 o 
  -1   5  13     1623.96     1631.69    185.51 o 
   1   5  13      979.38     1081.83    238.16 o 
   3   5  13      542.14      585.98     70.31 o 
   5   5  13      619.60      676.95     70.07 o 
   7   5  13     1121.90     1202.71    111.03 o 
   9   5  13      306.23      246.55     56.67 o 
  -6   6  13      526.87      496.58    110.61 o 
  -4   6  13      841.87      881.77    115.75 o 
  -2   6  13      199.99      172.27     51.95 o 
   0   6  13     1366.91     1527.83    143.13 o 
   2   6  13       14.76       97.34     31.98 o 
   4   6  13      805.34      835.20    111.07 o 
 -20   0  14     1417.79     1573.12    176.36 o 
 -18   0  14      901.86     1055.95    112.34 o 
 -16   0  14     4151.71     3898.36    331.88 o 
 -14   0  14       18.01       43.88     24.42 o 
 -12   0  14      849.39      872.35     53.22 o 
 -10   0  14     3529.12     3749.05    126.18 o 
  -8   0  14     1885.41     2040.09     69.67 o 
  -6   0  14     1854.87     1724.32     60.89 o 
  -4   0  14     8130.63     8887.91    175.97 o 
  -2   0  14     1090.38      986.60     46.76 o 
   0   0  14    15606.11    16890.13    299.95 o 
   2   0  14     5900.89     6218.27    155.65 o 
   4   0  14     6985.67     7464.14    175.37 o 
   6   0  14     1429.54     1473.83     74.84 o 
   8   0  14     2259.44     2173.59     94.17 o 
  10   0  14     6095.21     6245.12    288.52 o 
  12   0  14      486.17      490.09    105.27 o 
  14   0  14      441.25      288.15     83.44 o 
  16   0  14       61.67       98.38     35.24 o 
 -19   1  14     1176.49     1133.20     81.16 o 
 -17   1  14       29.75       41.06     31.23 o 
 -15   1  14     2155.06     1990.47     94.08 o 
 -13   1  14     2048.73     2144.04     64.02 o 
 -11   1  14      819.41      867.47     36.39 o 
  -9   1  14       50.23       30.36     11.85 o 
  -7   1  14     4102.16     4202.85     71.98 o 
  -5   1  14      822.22      832.28     28.76 o 
  -3   1  14     2315.12     2377.38     45.81 o 
  -1   1  14      584.01      499.61     24.86 o 
   1   1  14    13063.33    14285.39    135.52 o 
   3   1  14      407.27      368.66     25.31 o 
   5   1  14     7657.28     8025.94    147.40 o 
   7   1  14     1105.46     1033.84     45.85 o 
   9   1  14     2325.33     2530.12    102.95 o 
  11   1  14      428.55      493.64     53.81 o 
  13   1  14     1497.59     1693.57    104.57 o 
  15   1  14       59.68      105.15     39.89 o 
 -18   2  14      570.61      652.98    150.14 o 
 -16   2  14     1849.72     1881.25    150.24 o 
 -14   2  14      105.55       61.86     28.78 o 
 -12   2  14      492.44      498.54     27.25 o 
 -10   2  14     1275.95     1175.33     43.27 o 
  -8   2  14     1011.89      986.00     63.25 o 
  -6   2  14     2075.19     2063.07     81.36 o 
  -4   2  14      274.94      247.45     31.07 o 
  -2   2  14     1310.92     1301.49     72.19 o 
   0   2  14      757.54      739.58     28.59 o 
   2   2  14      406.16      399.30     24.76 o 
   4   2  14     1359.64     1371.91     46.20 o 
   6   2  14       15.71       17.81     14.84 o 
   8   2  14      774.41      785.12     53.61 o 
  10   2  14      424.88      417.23     43.27 o 
  12   2  14     1030.29     1025.71     68.01 o 
  14   2  14      353.13      259.24     43.56 o 
 -17   3  14      225.38      139.35     60.45 o 
 -15   3  14     1536.02     1494.11    124.20 o 
 -13   3  14       42.87       38.33     23.14 o 
 -11   3  14      488.44      457.04     27.20 o 
  -9   3  14        5.31       21.70     56.70 o 
  -7   3  14      290.87      258.14     51.16 o 
  -5   3  14      162.74      104.03     31.17 o 
  -3   3  14       36.58       65.49     46.20 o 
  -1   3  14        7.61       56.68     87.35 o 
   1   3  14       61.73       80.65     30.57 o 
   3   3  14      169.43      184.29     32.09 o 
   5   3  14     1107.00     1073.40     45.81 o 
   7   3  14       11.91       52.94     20.67 o 
   9   3  14      160.86      103.88     21.50 o 
  11   3  14       38.79       34.96     33.68 o 
  13   3  14      186.87      218.69     37.55 o 
 -14   4  14       41.93      109.66     45.22 o 
 -12   4  14      387.27      306.31     82.68 o 
 -10   4  14      535.94      420.80     92.07 o 
  -8   4  14      276.01      308.30     91.75 o 
  -6   4  14       71.72       76.15     52.29 o 
  -4   4  14       45.73      -10.95     57.72 o 
  -2   4  14      542.75      528.19     80.53 o 
   0   4  14      151.91      132.52     47.74 o 
   2   4  14       93.09       62.87     20.72 o 
   4   4  14        7.64       16.88     35.71 o 
   6   4  14      142.54       74.52     24.18 o 
   8   4  14       40.37       40.33     24.78 o 
  10   4  14       72.28       40.82     37.56 o 
 -11   5  14      140.66      121.90     43.04 o 
  -9   5  14      203.82       90.37     33.91 o 
  -7   5  14      527.32      484.54     90.08 o 
  -5   5  14        0.09       33.38     36.36 o 
  -3   5  14       53.53       33.36     34.40 o 
  -1   5  14      147.12      160.76     79.81 o 
   1   5  14      369.26      218.37    115.82 o 
   3   5  14        0.59       60.04     30.48 o 
   5   5  14      350.47      418.57     79.87 o 
   7   5  14      237.10      108.12     58.15 o 
 -17   1  15      412.95      325.13     42.77 o 
 -15   1  15      988.77      927.79     59.59 o 
 -13   1  15      721.65      663.30     46.28 o 
 -11   1  15       22.95       38.94     10.65 o 
  -9   1  15     1388.04     1308.61     39.10 o 
  -7   1  15     1192.74     1153.89     38.41 o 
  -5   1  15      539.63      588.22     25.11 o 
  -3   1  15        4.34       20.81     10.05 o 
  -1   1  15      232.14      254.12     17.04 o 
   1   1  15     2137.53     2082.38     54.57 o 
   3   1  15       18.27        8.81     11.16 o 
   5   1  15     2981.78     2905.52     90.74 o 
   7   1  15      263.07      264.97     28.83 o 
   9   1  15      134.03       88.32     20.98 o 
  11   1  15      853.64      935.61     76.20 o 
  13   1  15      325.84      387.19     58.02 o 
 -18   2  15     1433.13     1616.05    151.69 o 
 -16   2  15       14.96       43.51     29.46 o 
 -14   2  15     1156.98     1147.92     98.74 o 
 -12   2  15      469.91      348.39     49.26 o 
 -10   2  15     1875.10     1874.62     69.34 o 
  -8   2  15      118.54      115.24     26.13 o 
  -6   2  15     7610.67     7769.66    196.32 o 
  -4   2  15      271.21      277.35     53.51 o 
  -2   2  15     1984.08     1864.86     86.32 o 
   0   2  15       66.96       34.29     12.47 o 
   2   2  15     1568.51     1476.77     54.31 o 
   4   2  15      387.00      296.49     23.45 o 
   6   2  15     1753.90     1738.86     74.84 o 
   8   2  15      417.86      288.31     71.17 o 
  10   2  15      704.99      736.87     73.27 o 
  12   2  15       85.57       34.02     41.70 o 
 -15   3  15     3547.54     3817.24    203.76 o 
 -13   3  15      593.34      625.11     91.38 o 
 -11   3  15     1771.03     1890.64    152.86 o 
  -9   3  15     4767.39     4994.74    224.07 o 
  -7   3  15     7764.36     8503.83    562.31 o 
  -5   3  15     3782.18     4099.12    217.81 o 
  -3   3  15     1406.72     1467.13    114.69 o 
  -1   3  15     8316.18     8616.89    346.65 o 
   1   3  15     2901.71     3025.65    176.29 o 
   3   3  15     3143.26     3346.67    163.09 o 
   5   3  15     2093.94     2108.04     74.60 o 
   7   3  15      721.95      661.62     49.97 o 
   9   3  15        8.13       59.88     25.94 o 
  11   3  15     1551.73     1413.96     85.83 o 
 -14   4  15     2212.91     2258.02    164.20 o 
 -12   4  15       59.04        9.82     86.65 o 
 -10   4  15     4217.25     4246.79    298.73 o 
  -8   4  15       36.45      127.48     68.16 o 
  -6   4  15     5414.21     5543.60    320.35 o 
  -4   4  15       89.94       90.63     33.33 o 
  -2   4  15     3837.45     3960.57    208.36 o 
   0   4  15       99.27       75.15     34.78 o 
   2   4  15     2439.29     2473.61    205.34 o 
   4   4  15      605.38      560.47     87.43 o 
   6   4  15     2110.47     2197.54    108.24 o 
   8   4  15      317.52      260.03     52.58 o 
  -9   5  15      837.79      992.78    140.80 o 
  -7   5  15     1613.85     1662.33    145.77 o 
  -5   5  15      416.15      367.72     68.80 o 
  -3   5  15     1080.50      903.89    106.96 o 
  -1   5  15     2030.81     2212.30    165.51 o 
   1   5  15      936.92      863.86    116.19 o 
   3   5  15     1841.26     1751.08    150.39 o 
   5   5  15      734.31      651.07    249.49 o 
 -18   0  16     1931.61     1688.10    193.80 o 
 -16   0  16     2001.78     1801.94    132.14 o 
 -14   0  16     4904.23     5173.27    283.25 o 
 -12   0  16     4627.63     4372.15    246.53 o 
 -10   0  16     5548.22     5472.78    203.93 o 
  -8   0  16    11579.60    11790.19    257.87 o 
  -6   0  16     3170.19     3095.03    125.90 o 
  -4   0  16      527.96      599.92     43.19 o 
  -2   0  16       32.26       73.36     23.83 o 
   0   0  16     4483.00     4785.69    123.18 o 
   2   0  16      139.36      119.70     22.34 o 
   4   0  16     2308.73     2445.14     97.74 o 
   6   0  16     1647.73     1543.30     89.29 o 
   8   0  16      649.51      762.91    175.69 o 
  10   0  16     1594.26     1742.47    138.09 o 
  12   0  16     1128.28     1219.28    130.00 o 
 -17   1  16     2473.42     2299.20    160.64 o 
 -15   1  16       21.51       67.28     26.90 o 
 -13   1  16     1427.65     1387.64     66.99 o 
 -11   1  16       14.17       32.63     13.33 o 
  -9   1  16     4835.95     4849.91    126.17 o 
  -7   1  16      481.31      410.85     18.01 o 
  -5   1  16      473.53      457.02     21.62 o 
  -3   1  16      193.80      165.97     14.81 o 
  -1   1  16     5063.07     5060.85     94.98 o 
   1   1  16      132.93      120.98     14.37 o 
   3   1  16     1930.63     2007.67     59.17 o 
   5   1  16        3.98       43.30     13.23 o 
   7   1  16     1520.55     1582.59     70.16 o 
   9   1  16      514.94      521.03     55.99 o 
  11   1  16     2621.37     2756.39    145.51 o 
  13   1  16       72.07       55.32     31.65 o 
 -16   2  16      849.34     1023.53    117.73 o 
 -14   2  16      957.70     1070.66    116.55 o 
 -12   2  16      660.48      729.75    202.90 o 
 -10   2  16     1854.21     1719.49    140.56 o 
  -8   2  16     1260.71     1213.79     77.54 o 
  -6   2  16     3393.18     3498.35    146.06 o 
  -4   2  16      347.57      337.59     36.86 o 
  -2   2  16      640.70      648.98     51.26 o 
   0   2  16     1319.10     1288.24     50.59 o 
   2   2  16      339.95      321.51     34.36 o 
   4   2  16     2573.63     2528.81    100.20 o 
   6   2  16      726.54      665.99     48.41 o 
   8   2  16     1294.67     1229.97    100.05 o 
  10   2  16      141.45       98.88     38.56 o 
  12   2  16      715.33      687.25     81.07 o 
 -15   3  16        0.47       23.24     81.18 o 
 -13   3  16      432.54      390.09     80.48 o 
 -11   3  16        1.03       53.97     25.81 o 
  -9   3  16      627.35      650.05     85.09 o 
  -7   3  16      164.49      148.85     39.18 o 
  -5   3  16      807.65      908.45     79.79 o 
  -3   3  16        5.05       32.52     34.40 o 
  -1   3  16      239.93      170.08     57.70 o 
   1   3  16       19.66       42.10     23.91 o 
   3   3  16      916.20      985.45     57.22 o 
   5   3  16        4.49       40.09     18.80 o 
   7   3  16      813.13     1022.62     83.58 o 
   9   3  16       44.78       60.16     19.14 o 
 -12   4  16       29.77       41.76     96.88 o 
 -10   4  16       30.39       98.02     57.16 o 
  -8   4  16       76.69       84.47     41.71 o 
  -6   4  16       17.37       76.62     56.76 o 
  -4   4  16      127.14       85.42     46.32 o 
  -2   4  16        0.15       42.59     58.90 o 
   0   4  16       91.55       79.10     32.35 o 
   2   4  16       24.65      118.32     54.42 o 
   4   4  16        6.24       33.12     86.52 o 
   6   4  16      180.28      139.97     78.31 o 
  -5   5  16       26.00      110.21     53.15 o 
  -3   5  16        9.82       62.56     90.27 o 
  -1   5  16      448.85      285.10    118.88 o 
   1   5  16      354.66      261.06     62.37 o 
 -15   1  17      245.54      127.10     44.17 o 
 -13   1  17        5.11       66.55     31.97 o 
 -11   1  17      379.30      315.00     31.82 o 
  -9   1  17      166.04      108.50     28.69 o 
  -7   1  17      681.11      520.38     33.47 o 
  -5   1  17      301.89      219.12     17.44 o 
  -3   1  17     2956.35     2633.90     99.52 o 
  -1   1  17       20.87       27.49      9.42 o 
   1   1  17      923.19      794.73     47.47 o 
   3   1  17       19.76       35.97     16.60 o 
   5   1  17     1536.56     1392.92     74.61 o 
   7   1  17      247.11      223.01     40.29 o 
   9   1  17      339.96      241.58     55.59 o 
  11   1  17        6.78       65.63     23.20 o 
 -14   2  17       25.86       86.25     32.14 o 
 -12   2  17      215.08      167.71     48.11 o 
 -10   2  17       19.54      -18.68     59.36 o 
  -8   2  17     1481.42     1503.89    116.19 o 
  -6   2  17      386.19      325.57     46.57 o 
  -4   2  17      721.38      663.19     63.55 o 
  -2   2  17     1821.12     1589.50    102.23 o 
   0   2  17     2568.87     2428.24    168.94 o 
   2   2  17      316.39      261.96     41.52 o 
   4   2  17     4210.11     4184.56    189.22 o 
   6   2  17      545.14      490.24     93.09 o 
   8   2  17      527.91      570.57     68.87 o 
  10   2  17      700.19      611.45     82.43 o 
 -13   3  17       14.44       42.07     77.50 o 
 -11   3  17     1910.08     1887.67    140.86 o 
  -9   3  17       74.76       85.38     27.01 o 
  -7   3  17     1854.67     1734.63    226.86 o 
  -5   3  17      104.64      171.22     75.65 o 
  -3   3  17     3794.86     3684.79    239.08 o 
  -1   3  17      178.99      158.99     40.12 o 
   1   3  17      990.03      946.79    175.45 o 
   3   3  17        6.18       12.95     80.91 o 
   5   3  17     1685.22     1529.56    131.65 o 
   7   3  17       20.42      -16.75     77.61 o 
  -8   4  17     1881.04     2098.00    228.21 o 
  -6   4  17        8.83       29.36     56.51 o 
  -4   4  17      466.68      417.13     65.91 o 
  -2   4  17      859.34      924.48    122.31 o 
   0   4  17     2084.13     2047.95    198.82 o 
   2   4  17      454.26      394.48     82.82 o 
   4   4  17     2289.07     2157.77    156.11 o 
 -12   0  18        5.01       72.03     41.59 o 
 -10   0  18     6820.59     6734.24    168.97 o 
  -8   0  18       71.99       86.65     23.36 o 
  -6   0  18     2593.05     2706.09    127.23 o 
  -4   0  18        7.05       33.05     15.58 o 
  -2   0  18     5920.97     5034.45    252.84 o 
   0   0  18     3449.67     3114.23    226.41 o 
   2   0  18     3331.20     3228.59    185.42 o 
   4   0  18     1198.75     1183.79    105.52 o 
   6   0  18     1277.63     1483.34    109.95 o 
   8   0  18      355.19      288.16     76.94 o 
 -13   1  18       89.97       26.58     35.04 o 
 -11   1  18     3414.52     3634.77    172.82 o 
  -9   1  18     1303.45     1341.92     98.57 o 
  -7   1  18     5314.52     5196.33    222.85 o 
  -5   1  18      547.97      571.79     43.77 o 
  -3   1  18     3524.69     3156.51    107.46 o 
  -1   1  18      243.76      187.78     35.05 o 
   1   1  18     1742.09     1666.27     84.07 o 
   3   1  18      919.38      766.35     56.00 o 
   5   1  18     1730.62     1777.71     95.55 o 
   7   1  18      118.49      106.61     30.84 o 
   9   1  18     1369.60     1497.89     99.56 o 
 -12   2  18       20.08       23.90     46.69 o 
 -10   2  18     2108.47     1930.10    192.73 o 
  -8   2  18      328.80      247.86     58.77 o 
  -6   2  18     2250.96     2257.89    124.91 o 
  -4   2  18       36.73       34.66     25.04 o 
  -2   2  18     3297.96     3093.99    279.57 o 
   0   2  18      205.50      176.90     92.42 o 
   2   2  18     1045.75      929.85    104.15 o 
   4   2  18       63.98       14.38     39.10 o 
   6   2  18      349.70      354.61     73.09 o 
   8   2  18        1.37       47.42     18.82 o 
  -9   3  18       27.94       92.10     47.07 o 
  -7   3  18      640.57      577.03     81.58 o 
  -5   3  18       21.60       42.23     59.74 o 
  -3   3  18      744.22      761.50     93.87 o 
  -1   3  18      196.64      221.66     50.52 o 
   1   3  18      292.26      300.19     72.19 o 
   3   3  18      191.32      152.95     48.30 o 
   5   3  18      106.39      133.72     45.04 o 
  -4   4  18      279.85      277.19     55.73 o 
  -2   4  18       43.07       36.30     76.37 o 
 -11   1  19       48.51       71.38     37.78 o 
  -9   1  19      249.03      121.72     43.96 o 
  -7   1  19       60.84       43.90     19.93 o 
  -5   1  19      152.51      119.41     56.14 o 
  -3   1  19       20.53       29.92     28.86 o 
  -1   1  19       79.36       40.65     70.76 o 
   1   1  19        0.10       21.82     39.50 o 
   3   1  19      271.34      247.04     35.10 o 
   5   1  19       63.13       55.82     39.88 o 
 -10   2  19      763.46      642.65     92.90 o 
  -8   2  19       21.36      -48.52     59.04 o 
  -6   2  19     1477.43     1534.22    175.82 o 
  -4   2  19      470.36      320.65     58.47 o 
  -2   2  19     1394.08     1446.14    117.00 o 
   0   2  19       74.01       29.33     30.80 o 
   2   2  19       83.25       99.75     35.93 o 
   4   2  19      219.89      102.50     31.84 o 
  -7   3  19      369.72      198.37     87.64 o 
  -5   3  19      848.60      761.99    100.78 o 
  -3   3  19        3.64      -43.31     66.55 o 
  -1   3  19     1274.28     1393.73    122.55 o 
   1   3  19       10.40       38.99     29.78 o 
  -7   1  20      448.13      471.82     87.64 o 
  -5   1  20      582.99      579.91     68.63 o 
  -3   1  20     1187.51     1087.02     82.87 o 
  -1   1  20     1702.15     1575.61    103.22 o 
   1   1  20     2147.23     1859.39    264.22 o 
   3   1  20     1161.05     1015.64    108.39 o 
  -6   2  20        0.94       60.30     26.21 o 
  -4   2  20     1138.60     1039.70    143.84 o 
  -2   2  20      124.59       80.56     50.13 o 
   0   2  20     1157.23     1143.40    115.26 o 
                                                 
